# Supplementary material for: Insights into copper sensing and tolerance in Pneumocystis species
Source: Front Microbiol. 2024 May 15;15:1383737. doi: 10.3389/fmicb.2024.1383737 (PMC11133566; doi:10.3389/fmicb.2024.1383737)
Supplement: SUPPLEMENTARY FILE S2 — Differentially expressed genes of P. murina exposed to CuSO4. [file Table_2.XLSX]

## Sheet: Experiment
RNA-seq data from P. murina organisms exposed to CuSO4 at concentrations of 0 (controls), 1, 10, and 100 µM over time durations of 0.5, 2, and 5 hours.
Results are based on three biological replicates.
SampleID	TimePoint	Animal	Cu	Hours	Group	Description
AP118	30 min	1	0	0.5	Ctrl_030	Pm +Media
AP119	30 min	1	1	0.5	Cu_1_030	1 uM CuSO4
AP120	30 min	1	10	0.5	Cu_10_030	10 uM CuSO4
AP121	30 min	1	100	0.5	Cu_100_030	100 uM CuSO4
AP122	2 hr	1	0	2	Ctrl_120	Pm +Media
AP123	2 hr	1	1	2	Cu_1_120	1 uM CuSO4
AP124	2 hr	1	10	2	Cu_10_120	10 uM CuSO4
AP125	2 hr	1	100	2	Cu_100_120	100 uM CuSO4
AP126	5 hr	1	0	5	Ctrl_300	Pm +Media
AP127	5 hr	1	1	5	Cu_1_300	1 uM CuSO4
AP128	5 hr	1	10	5	Cu_10_300	10 uM CuSO4
AP129	5 hr	1	100	5	Cu_100_300	100 uM CuSO4
AP142	30 min	4	0	0.5	Ctrl_030	Pm +Media
AP143	30 min	4	1	0.5	Cu_1_030	1 uM CuSO4
AP144	30 min	4	10	0.5	Cu_10_030	10 uM CuSO4
AP145	30 min	4	100	0.5	Cu_100_030	100 uM CuSO4
AP146	2 hr	4	0	2	Ctrl_120	Pm +Media
AP147	2 hr	4	1	2	Cu_1_120	1 uM CuSO4
AP148	2 hr	4	10	2	Cu_10_120	10 uM CuSO4
AP149	2 hr	4	100	2	Cu_100_120	100 uM CuSO4
AP150	5 hr	4	0	5	Ctrl_300	Pm +Media
AP151	5 hr	4	1	5	Cu_1_300	1 uM CuSO4
AP152	5 hr	4	10	5	Cu_10_300	10 uM CuSO4
AP153	5 hr	4	100	5	Cu_100_300	100 uM CuSO4
AP154	30 min	5	0	0.5	Ctrl_030	Pm +Media
AP155	30 min	5	1	0.5	Cu_1_030	1 uM CuSO4
AP156	30 min	5	10	0.5	Cu_10_030	10 uM CuSO4
AP157	30 min	5	100	0.5	Cu_100_030	100 uM CuSO4
AP158	2 hr	5	0	2	Ctrl_120	Pm +Media
AP159	2 hr	5	1	2	Cu_1_120	1 uM CuSO4
AP160	2 hr	5	10	2	Cu_10_120	10 uM CuSO4
AP161	2 hr	5	100	2	Cu_100_120	100 uM CuSO4
AP162	5 hr	5	0	5	Ctrl_300	Pm +Media
AP163	5 hr	5	1	5	Cu_1_300	1 uM CuSO4
AP164	5 hr	5	10	5	Cu_10_300	10 uM CuSO4
AP165	5 hr	5	100	5	Cu_100_300	100 uM CuSO4
AP166	30 min	6	0	0.5	Ctrl_030	Pm +Media
AP167	30 min	6	1	0.5	Cu_1_030	1 uM CuSO4
AP168	30 min	6	10	0.5	Cu_10_030	10 uM CuSO4
AP169	30 min	6	100	0.5	Cu_100_030	100 uM CuSO4
AP170	2 hr	6	0	2	Ctrl_120	Pm +Media
AP171	2 hr	6	1	2	Cu_1_120	1 uM CuSO4
AP172	2 hr	6	10	2	Cu_10_120	10 uM CuSO4
AP173	2 hr	6	100	2	Cu_100_120	100 uM CuSO4
AP174	5 hr	6	0	5	Ctrl_300	Pm +Media
AP175	5 hr	6	1	5	Cu_1_300	1 uM CuSO4
AP176	5 hr	6	10	5	Cu_10_300	10 uM CuSO4
AP177	5 hr	6	100	5	Cu_100_300	100 uM CuSO4
AP178	30 min	7	0	0.5	Ctrl_030	Pm +Media
AP179	30 min	7	1	0.5	Cu_1_030	1 uM CuSO4
AP180	30 min	7	10	0.5	Cu_10_030	10 uM CuSO4
AP181	30 min	7	100	0.5	Cu_100_030	100 uM CuSO4
AP182	2 hr	7	0	2	Ctrl_120	Pm +Media
AP183	2 hr	7	1	2	Cu_1_120	1 uM CuSO4
AP184	2 hr	7	10	2	Cu_10_120	10 uM CuSO4
AP185	2 hr	7	100	2	Cu_100_120	100 uM CuSO4
AP186	5 hr	7	0	5	Ctrl_300	Pm +Media
AP187	5 hr	7	1	5	Cu_1_300	1 uM CuSO4
AP188	5 hr	7	10	5	Cu_10_300	10 uM CuSO4
AP189	5 hr	7	100	5	Cu_100_300	100 uM CuSO4

## Sheet: All comparisons
GeneID	Cu_1_030.vs.Ctrl_030.log2FoldChange	Cu_1_030.vs.Ctrl_030.pvalue	Cu_1_030.vs.Ctrl_030.padj	Cu_10_030.vs.Ctrl_030.log2FoldChange	Cu_10_030.vs.Ctrl_030.pvalue	Cu_10_030.vs.Ctrl_030.padj	Cu_100_030.vs.Ctrl_030.log2FoldChange	Cu_100_030.vs.Ctrl_030.pvalue	Cu_100_030.vs.Ctrl_030.padj	Cu_10_030.vs.Cu_1_030.log2FoldChange	Cu_10_030.vs.Cu_1_030.pvalue	Cu_10_030.vs.Cu_1_030.padj	Cu_100_030.vs.Cu_1_030.log2FoldChange	Cu_100_030.vs.Cu_1_030.pvalue	Cu_100_030.vs.Cu_1_030.padj	Cu_100_030.vs.Cu_10_030.log2FoldChange	Cu_100_030.vs.Cu_10_030.pvalue	Cu_100_030.vs.Cu_10_030.padj	Cu_1_120.vs.Ctrl_120.log2FoldChange	Cu_1_120.vs.Ctrl_120.pvalue	Cu_1_120.vs.Ctrl_120.padj	Cu_10_120.vs.Ctrl_120.log2FoldChange	Cu_10_120.vs.Ctrl_120.pvalue	Cu_10_120.vs.Ctrl_120.padj	Cu_100_120.vs.Ctrl_120.log2FoldChange	Cu_100_120.vs.Ctrl_120.pvalue	Cu_100_120.vs.Ctrl_120.padj	Cu_10_120.vs.Cu_1_120.log2FoldChange	Cu_10_120.vs.Cu_1_120.pvalue	Cu_10_120.vs.Cu_1_120.padj	Cu_100_120.vs.Cu_1_120.log2FoldChange	Cu_100_120.vs.Cu_1_120.pvalue	Cu_100_120.vs.Cu_1_120.padj	Cu_100_120.vs.Cu_10_120.log2FoldChange	Cu_100_120.vs.Cu_10_120.pvalue	Cu_100_120.vs.Cu_10_120.padj	Cu_1_300.vs.Ctrl_300.log2FoldChange	Cu_1_300.vs.Ctrl_300.pvalue	Cu_1_300.vs.Ctrl_300.padj	Cu_10_300.vs.Ctrl_300.log2FoldChange	Cu_10_300.vs.Ctrl_300.pvalue	Cu_10_300.vs.Ctrl_300.padj	Cu_100_300.vs.Ctrl_300.log2FoldChange	Cu_100_300.vs.Ctrl_300.pvalue	Cu_100_300.vs.Ctrl_300.padj	Cu_10_300.vs.Cu_1_300.log2FoldChange	Cu_10_300.vs.Cu_1_300.pvalue	Cu_10_300.vs.Cu_1_300.padj	Cu_100_300.vs.Cu_1_300.log2FoldChange
PNEG_00001	0.00267538	0.99384	1	-0.0935401	0.787209	1	-0.014372	0.966917	1	-0.0962154	0.781274	1	-0.0170474	0.960762	1	0.079168	0.819283	1	-0.276562	0.424875	0.792142	-0.303637	0.380921	0.96051	-0.348105	0.315145	0.713083	-0.0270745	0.937731	1	-0.0715431	0.836459	0.997352	-0.0444687	0.897896	0.999752	-0.00908041	0.979094	0.999622	-0.241676	0.48555	1	-0.523307	0.131064	0.224329	-0.232595	0.502079	0.998412	-0.514227
PNEG_00002	0.0121439	0.964487	1	-0.0781974	0.774342	1	-0.0575543	0.832873	1	-0.0903413	0.740474	1	-0.0696982	0.798302	1	0.0206431	0.939669	1	-0.202988	0.45675	0.804827	-0.285074	0.295911	0.949386	-0.395304	0.147247	0.569987	-0.0820866	0.763448	1	-0.192316	0.480777	0.989742	-0.110229	0.686105	0.999752	-0.039967	0.883481	0.999622	-0.250793	0.357784	1	-0.598275	0.0282753	0.06643	-0.210826	0.439485	0.998412	-0.558308
PNEG_00003	-0.0146619	0.858124	1	0.0194313	0.811927	1	0.00046174	0.99548	1	0.0340932	0.676239	1	0.0151237	0.852769	1	-0.0189696	0.815136	1	-0.0538955	0.517306	0.833249	0.0854473	0.290124	0.949386	0.0018363	0.982021	0.995088	0.139343	0.0865867	1	0.0557318	0.496825	0.989742	-0.083611	0.293059	0.999752	0.0846197	0.287534	0.999622	0.153359	0.0540049	1	-0.0737754	0.363393	0.488686	0.068739	0.381962	0.998412	-0.158395
PNEG_00004	0.0456074	0.681362	1	0.0880417	0.427293	1	0.0213091	0.84767	1	0.0424343	0.701691	1	-0.0242983	0.826429	1	-0.0667326	0.546412	1	0.233022	0.037802	0.507886	0.191076	0.0865234	0.942219	0.0609122	0.586291	0.856593	-0.0419461	0.70563	1	-0.17211	0.12268	0.989742	-0.130164	0.239999	0.999752	-0.0485729	0.661944	0.999622	-0.0968154	0.384556	1	0.0833011	0.454123	0.580555	-0.0482425	0.664187	0.998412	0.131874
PNEG_00005	0.00191293	0.98195	1	-0.0207183	0.806271	1	0.00494985	0.953147	1	-0.0226312	0.788634	1	0.00303692	0.971221	1	0.0256681	0.760232	1	-0.101318	0.230907	0.679896	-0.189592	0.023308	0.942219	-0.168239	0.044735	0.408282	-0.0882747	0.293688	1	-0.0669216	0.427301	0.989742	0.0213531	0.797716	0.999752	-0.0708608	0.396354	0.999622	-0.139312	0.0970856	1	0.208973	0.0122407	0.0343731	-0.0684512	0.413518	0.998412	0.279833
PNEG_00006	-0.0632257	0.457736	1	-0.0305676	0.718605	1	0.0439963	0.601976	1	0.0326581	0.700862	1	0.107222	0.204663	1	0.0745639	0.375986	1	-0.179201	0.0342563	0.507886	-0.15841	0.0564101	0.942219	-0.320114	0.000136995	0.0448347	0.0207912	0.804362	1	-0.140913	0.0967148	0.989742	-0.161704	0.0520155	0.999752	-0.0607905	0.465027	0.999622	-0.0942455	0.259516	1	0.214313	0.0098836	0.0288572	-0.033455	0.687742	0.998412	0.275104
PNEG_00007	0.0563433	0.699092	1	0.121356	0.404899	1	-0.060392	0.678656	1	0.0650129	0.655362	1	-0.116735	0.423108	1	-0.181748	0.212156	1	0.126944	0.384195	0.770211	0.113649	0.435321	0.963459	0.136365	0.349389	0.73728	-0.0132947	0.927264	1	0.00942154	0.948434	0.998781	0.0227163	0.875918	0.999752	-0.0349579	0.81012	0.999622	-0.0436708	0.76412	1	0.533997	0.000239101	0.00132375	-0.00871295	0.952241	0.998412	0.568955
PNEG_00008	-0.0706427	0.637979	1	-0.0176199	0.906436	1	-0.0768563	0.60821	1	0.0530228	0.723787	1	-0.00621356	0.966969	1	-0.0592363	0.69257	1	0.0465884	0.754715	0.919307	-0.0277377	0.851868	0.991404	-0.164538	0.269344	0.681212	-0.0743261	0.616827	1	-0.211126	0.156406	0.989742	-0.1368	0.356582	0.999752	-0.0198487	0.893438	0.999622	-0.105128	0.47881	1	-0.193607	0.19347	0.302035	-0.0852795	0.565036	0.998412	-0.173758
PNEG_00009	0.100935	0.429482	1	0.162347	0.202671	1	0.0172004	0.892858	1	0.0614124	0.628834	1	-0.0837345	0.510763	1	-0.145147	0.253096	1	0.174101	0.174652	0.626866	0.0827407	0.515797	0.968127	0.150629	0.237221	0.662543	-0.0913599	0.471578	1	-0.0234713	0.853398	0.997352	0.0678886	0.590249	0.999752	0.0239991	0.849372	0.999622	-0.00675448	0.957469	1	-0.143239	0.261401	0.381762	-0.0307536	0.807393	0.998412	-0.167238
PNEG_00011	-0.0969892	0.669422	1	-0.149893	0.509576	1	-0.0594479	0.792068	1	-0.0529036	0.816712	1	0.0375413	0.868345	1	0.0904449	0.689777	1	-0.493158	0.0299412	0.498503	-0.412121	0.0618321	0.942219	-0.312012	0.157513	0.581281	0.0810367	0.721725	1	0.181146	0.426072	0.989742	0.100109	0.650727	0.999752	0.0410433	0.84622	0.999622	-0.138366	0.517261	1	0.17594	0.407402	0.535273	-0.179409	0.397581	0.998412	0.134897
PNEG_00012	-0.00400064	0.961086	1	-0.026229	0.748873	1	0.0273245	0.737906	1	-0.0222284	0.786063	1	0.0313252	0.701124	1	0.0535535	0.511399	1	-0.0932769	0.251387	0.692168	-0.0743913	0.354372	0.949584	0.0134641	0.866955	0.963283	0.0188856	0.814946	1	0.106741	0.186134	0.989742	0.0878553	0.270493	0.999752	-0.0172431	0.828154	0.999622	-0.0372878	0.639553	1	0.306493	0.000110413	0.000684145	-0.0200448	0.800556	0.998412	0.323736
PNEG_00013	-0.116732	0.426892	1	-0.109957	0.452655	1	-0.0910313	0.532164	1	0.00677543	0.963328	1	0.025701	0.860901	1	0.0189256	0.896977	1	-0.0477701	0.745844	0.917021	-0.0652529	0.649536	0.974707	0.342245	0.0155358	0.306277	-0.0174829	0.903772	1	0.390015	0.00618976	0.653492	0.407498	0.00327048	0.62935	0.202132	0.142976	0.999622	0.336576	0.0144674	1	0.419235	0.00240167	0.00893181	0.134444	0.319162	0.998412	0.217103
PNEG_00014	-0.152804	0.474119	1	-0.177605	0.405129	1	-0.0277525	0.89591	1	-0.0248014	0.907811	1	0.125051	0.557074	1	0.149853	0.481373	1	0.12642	0.554292	0.851577	0.0371577	0.860864	0.992508	0.257588	0.22322	0.651599	-0.089262	0.673017	1	0.131169	0.534171	0.989742	0.220431	0.292002	0.999752	-0.153017	0.461257	0.999622	-0.0180995	0.930472	1	1.09724	8.07304e-08	1.24201e-06	0.134917	0.51538	0.998412	1.25025
PNEG_00015	-0.00678254	0.947884	1	0.066172	0.52193	1	0.0180136	0.861586	1	0.0729545	0.479994	1	0.0247962	0.810247	1	-0.0481583	0.639574	1	0.0425672	0.679932	0.896147	0.0415036	0.683668	0.974707	0.0932377	0.360768	0.742841	-0.00106354	0.991672	1	0.0506705	0.619526	0.989742	0.0517341	0.607487	0.999752	0.158957	0.112202	0.999622	0.0706532	0.481986	1	0.246784	0.0139955	0.0381482	-0.0883034	0.375527	0.998412	0.0878277
PNEG_00016	-0.0582766	0.655797	1	-0.00982061	0.939739	1	0.0991069	0.440692	1	0.048456	0.709889	1	0.157384	0.22207	1	0.108928	0.394922	1	-0.0761324	0.557037	0.851577	-0.0284996	0.820717	0.98902	-0.0288909	0.819326	0.946893	0.0476328	0.707452	1	0.0472416	0.711312	0.989742	-0.000391259	0.997476	0.999752	0.115233	0.354094	0.999622	0.172393	0.166085	1	0.0272523	0.829812	0.885772	0.0571603	0.640498	0.998412	-0.0879807
PNEG_00017	0.0594989	0.733524	1	0.0929478	0.594667	1	0.021196	0.903434	1	0.0334489	0.848078	1	-0.0383029	0.826379	1	-0.0717518	0.681003	1	0.149044	0.393974	0.775879	0.181035	0.299353	0.949386	0.301354	0.0840574	0.491126	0.031991	0.854396	1	0.15231	0.382268	0.989742	0.120319	0.489042	0.999752	-0.11698	0.500343	0.999622	0.0163797	0.924801	1	0.56932	0.00101962	0.00453164	0.133359	0.442127	0.998412	0.6863
PNEG_00018	0.0560019	0.676264	1	0.148524	0.266828	1	0.0423583	0.751725	1	0.0925226	0.488455	1	-0.0136436	0.918712	1	-0.106166	0.425874	1	0.141519	0.292562	0.709122	0.0875204	0.512329	0.968127	0.0394571	0.768316	0.932768	-0.0539983	0.685437	1	-0.102062	0.445182	0.989742	-0.0480634	0.717396	0.999752	-0.00686838	0.958714	0.999622	0.0560957	0.672516	1	-0.152883	0.252485	0.371301	0.062964	0.634282	0.998412	-0.146015
PNEG_00019	0.0781838	0.519618	1	0.00298813	0.980387	1	0.131112	0.277705	1	-0.0751956	0.534677	1	0.0529279	0.660086	1	0.128124	0.28758	1	0.091589	0.458502	0.804827	0.0322079	0.791637	0.984638	0.150717	0.216218	0.645428	-0.0593812	0.625597	1	0.0591282	0.626962	0.989742	0.118509	0.32336	0.999752	-0.136784	0.256882	0.999622	-0.0336706	0.779981	1	0.2646	0.0274106	0.0651341	0.103113	0.391876	0.998412	0.401384
PNEG_00020	-0.0683879	0.52841	1	-0.0459592	0.6705	1	-0.0512853	0.633957	1	0.0224287	0.836015	1	0.0171026	0.87422	1	-0.0053261	0.960515	1	0.0552457	0.611385	0.874448	-0.0214881	0.840131	0.991404	0.00787267	0.941314	0.98778	-0.0767338	0.471176	1	-0.047373	0.657681	0.989742	0.0293608	0.779069	0.999752	-0.233131	0.0240924	0.999622	-0.24464	0.0184894	1	-0.418265	7.98862e-05	0.00051632	-0.0115098	0.912065	0.998412	-0.185134
PNEG_00021	-0.0884453	0.657858	1	-0.121421	0.543073	1	-0.25132	0.208919	1	-0.0329754	0.869021	1	-0.162875	0.416198	1	-0.129899	0.516582	1	0.181213	0.356982	0.752506	-0.01555	0.936784	0.995495	0.0885801	0.651455	0.885329	-0.196763	0.314426	1	-0.0926333	0.635831	0.989742	0.10413	0.59324	0.999752	0.16048	0.404338	0.999622	0.149559	0.437479	1	0.504833	0.00863521	0.0259056	-0.01092	0.954631	0.998412	0.344354
PNEG_00022	-0.0452752	0.653947	1	-0.00826876	0.934519	1	-0.0410764	0.682913	1	0.0370064	0.713412	1	0.00419876	0.966733	1	-0.0328077	0.74364	1	0.160927	0.110618	0.574774	0.137004	0.168136	0.942219	0.0949862	0.341757	0.731898	-0.0239226	0.808902	1	-0.0659406	0.507195	0.989742	-0.0420179	0.667922	0.999752	0.0412074	0.667061	0.999622	0.0316746	0.741496	1	-0.0566742	0.557982	0.671369	-0.00953274	0.920455	0.998412	-0.0978816
PNEG_00023	-0.151869	0.382069	1	-0.11847	0.493211	1	-0.0206233	0.904201	1	0.0333992	0.848053	1	0.131246	0.447493	1	0.0978469	0.569278	1	-0.23164	0.167504	0.620369	-0.169392	0.300639	0.949386	-0.290847	0.0786747	0.489228	0.0622478	0.708085	1	-0.0592073	0.72447	0.989742	-0.121455	0.45841	0.999752	0.259571	0.104737	0.999622	0.25467	0.112534	1	0.233267	0.148946	0.246645	-0.00490068	0.975203	0.998412	-0.0263043
PNEG_00024	-0.0815219	0.666612	1	0.023753	0.899877	1	0.0476411	0.800557	1	0.105275	0.577491	1	0.129163	0.493844	1	0.0238881	0.899068	1	0.0932591	0.621895	0.878658	0.2827	0.131984	0.942219	0.221321	0.239187	0.665854	0.189441	0.312449	1	0.128062	0.495545	0.989742	-0.0613791	0.742034	0.999752	0.0748162	0.6883	0.999622	0.164032	0.379057	1	0.538615	0.00379704	0.0131184	0.0892156	0.631454	0.998412	0.463798
PNEG_00025	-0.167285	0.162926	1	-0.073623	0.535839	1	-0.000618327	0.995822	1	0.0936622	0.434919	1	0.166667	0.161844	1	0.0730047	0.536674	1	-0.0563807	0.634848	0.886178	0.0217966	0.850602	0.991404	0.0208024	0.858007	0.960456	0.0781772	0.502034	1	0.0771831	0.509467	0.989742	-0.000994142	0.99304	0.999752	-0.00741904	0.947946	0.999622	-0.135412	0.237803	1	0.136454	0.231723	0.348165	-0.127993	0.261169	0.998412	0.143873
PNEG_00026	0.0454346	0.771238	1	-0.00811104	0.958636	1	0.0383714	0.804762	1	-0.0535456	0.730711	1	-0.00706319	0.963516	1	0.0464824	0.763579	1	0.11143	0.474917	0.809763	0.0395222	0.794956	0.984638	0.179431	0.23699	0.662543	-0.0719077	0.634664	1	0.068001	0.65243	0.989742	0.139909	0.341137	0.999752	-0.168414	0.253762	0.999622	0.0012365	0.993274	1	-0.213426	0.156484	0.255483	0.169651	0.247562	0.998412	-0.0450119
PNEG_00027	-0.0461155	0.76531	1	-0.0893115	0.563145	1	-0.00587065	0.969537	1	-0.043196	0.779973	1	0.0402449	0.793684	1	0.0834409	0.587624	1	-0.0514942	0.742304	0.917021	-0.0536953	0.727718	0.979205	0.182915	0.233782	0.662543	-0.00220111	0.988661	1	0.23441	0.128666	0.989742	0.236611	0.119206	0.999752	-0.0537756	0.722174	0.999622	0.100097	0.507149	1	0.554825	0.000211397	0.00119004	0.153873	0.306304	0.998412	0.6086
PNEG_00028	0.175203	0.246281	1	0.129352	0.391995	1	0.0223205	0.882726	1	-0.0458511	0.760407	1	-0.152882	0.309898	1	-0.107031	0.477147	1	0.280199	0.0683164	0.510015	0.232932	0.126144	0.942219	0.397437	0.00898319	0.252652	-0.0472669	0.754571	1	0.117238	0.437564	0.989742	0.164505	0.271424	0.999752	-0.0424487	0.778909	0.999622	0.0527801	0.726923	1	0.17859	0.237656	0.354711	0.0952289	0.52737	0.998412	0.221039
PNEG_00029	0.066114	0.649588	1	-0.0114871	0.937255	1	0.0490102	0.734697	1	-0.0776011	0.592206	1	-0.0171037	0.905167	1	0.0604973	0.674345	1	0.196471	0.195566	0.643625	0.195349	0.183263	0.942219	0.242962	0.0990731	0.517403	-0.00112151	0.993818	1	0.046491	0.748927	0.989742	0.0476126	0.733829	0.999752	0.147633	0.291882	0.999622	-0.0136747	0.923517	1	0.141478	0.321045	0.446412	-0.161307	0.246525	0.998412	-0.00615498
PNEG_00031	0.091052	0.640797	1	0.0222479	0.909249	1	0.11	0.5726	1	-0.0688041	0.724205	1	0.0189479	0.922502	1	0.0877519	0.652386	1	0.00261389	0.989431	0.998305	-0.00772109	0.968651	0.996864	0.14171	0.470574	0.808864	-0.010335	0.958071	1	0.139096	0.47906	0.989742	0.149431	0.445	0.999752	0.022345	0.909411	0.999622	0.0142908	0.942041	1	0.983067	4.76881e-07	5.98179e-06	-0.00805412	0.967251	0.998412	0.960722
PNEG_00032	-0.00680609	0.961965	1	0.0799297	0.570739	1	0.099798	0.476105	1	0.0867358	0.537743	1	0.106604	0.44581	1	0.0198683	0.885559	1	0.0398379	0.78739	0.930593	0.154991	0.269298	0.949386	0.0659613	0.643235	0.88316	0.115154	0.412417	1	0.0261234	0.85464	0.997352	-0.0890301	0.509293	0.999752	-0.102527	0.469673	0.999622	0.152632	0.273967	1	0.221372	0.115944	0.204606	0.255159	0.0655876	0.998412	0.323899
PNEG_00033	-0.100996	0.396012	1	-0.0695959	0.556374	1	-0.15385	0.194531	1	0.0314006	0.791946	1	-0.0528531	0.657791	1	-0.0842537	0.477601	1	0.103058	0.396334	0.777125	-0.0111208	0.925344	0.993411	0.0636893	0.592142	0.858361	-0.114179	0.333899	1	-0.039369	0.739432	0.989742	0.07481	0.517046	0.999752	0.0160997	0.888083	0.999622	0.110379	0.334075	1	0.14825	0.198194	0.308074	0.0942792	0.403507	0.998412	0.132151
PNEG_00034	-0.00438723	0.970525	1	-0.130263	0.274843	1	-0.0307033	0.795173	1	-0.125876	0.290922	1	-0.0263161	0.823771	1	0.0995595	0.401722	1	-0.320528	0.00655243	0.385013	-0.201362	0.0787789	0.942219	-0.268757	0.0199436	0.324539	0.119166	0.308315	1	0.0517704	0.660519	0.989742	-0.0673958	0.556236	0.999752	-0.00719235	0.948819	0.999622	-0.0462204	0.681396	1	-0.438698	0.000150217	0.000892377	-0.0390281	0.727156	0.998412	-0.431506
PNEG_00035	-0.0473445	0.709578	1	-0.136297	0.285017	1	-0.108717	0.3914	1	-0.0889528	0.486063	1	-0.0613727	0.62908	1	0.0275801	0.828637	1	-0.0769711	0.557412	0.851577	-0.0280607	0.825539	0.98902	-0.0419693	0.743248	0.921229	0.0489104	0.703433	1	0.0350017	0.786617	0.99131	-0.0139086	0.911646	0.999752	-0.00791166	0.949831	0.999622	-0.0159548	0.899512	1	0.221113	0.07882	0.149029	-0.00804318	0.948775	0.998412	0.229025
PNEG_00036	-0.0847822	0.653483	1	-0.133224	0.480608	1	0.176142	0.344139	1	-0.0484419	0.798152	1	0.260925	0.162326	1	0.309366	0.0976317	1	-0.249337	0.194892	0.643625	-0.205833	0.27428	0.949386	-0.213571	0.258862	0.675293	0.0435034	0.819879	1	0.0357651	0.852169	0.997352	-0.00773827	0.967139	0.999752	-0.198392	0.294635	0.999622	-0.347675	0.0691785	1	-0.173801	0.363295	0.488686	-0.149284	0.435918	0.998412	0.0245905
PNEG_00037	-0.198987	0.262728	1	-0.277979	0.118272	1	-0.111791	0.525864	1	-0.0789928	0.659607	1	0.087196	0.623516	1	0.166189	0.350266	1	-0.35761	0.0463196	0.507886	-0.142891	0.412999	0.963459	-0.12401	0.478848	0.811834	0.21472	0.227638	1	0.2336	0.190719	0.989742	0.0188805	0.91338	0.999752	0.0895179	0.600845	0.999622	0.0551591	0.748026	1	0.354529	0.0380668	0.0839421	-0.0343589	0.840086	0.998412	0.265011
PNEG_00038	-0.126638	0.424781	1	-0.112281	0.477498	1	0.0119802	0.938935	1	0.0143575	0.928112	1	0.138618	0.378683	1	0.124261	0.428263	1	-0.217782	0.169288	0.620369	-0.0327065	0.830612	0.98902	-0.189152	0.222198	0.651599	0.185076	0.234387	1	0.0286299	0.855905	0.997352	-0.156446	0.303627	0.999752	-0.0579026	0.69738	0.999622	0.0215614	0.884854	1	-0.183912	0.225458	0.340456	0.0794641	0.591647	0.998412	-0.126009
PNEG_00039	0.023817	0.834384	1	-0.0264563	0.816348	1	0.0194931	0.864018	1	-0.0502732	0.658868	1	-0.00432386	0.969686	1	0.0459494	0.686337	1	-0.0641598	0.574395	0.857928	0.00252998	0.98226	0.998335	0.0577869	0.611693	0.870343	0.0666898	0.558229	1	0.121947	0.284573	0.989742	0.0552569	0.626336	0.999752	0.0414782	0.714094	0.999622	0.00626576	0.955897	1	-0.0288578	0.799212	0.862977	-0.0352124	0.755641	0.998412	-0.070336
PNEG_00040	0.100245	0.488646	1	0.152623	0.290359	1	0.142046	0.324503	1	0.0523779	0.715679	1	0.0418006	0.771022	1	-0.0105773	0.94112	1	0.080591	0.584728	0.862714	0.00893615	0.951129	0.995829	0.0954078	0.513169	0.823479	-0.0716549	0.622717	1	0.0148167	0.919021	0.998058	0.0864716	0.548321	0.999752	0.0238788	0.86811	0.999622	-0.0122539	0.932311	1	0.154939	0.282647	0.403942	-0.0361327	0.80117	0.998412	0.131061
PNEG_00041	-0.265304	0.174827	1	-0.338985	0.0837378	1	-0.116633	0.543417	1	-0.0736817	0.711906	1	0.14867	0.447022	1	0.222352	0.256615	1	-0.291077	0.147814	0.61008	-0.044437	0.816119	0.98902	-0.134959	0.485389	0.81464	0.24664	0.210023	1	0.156118	0.432839	0.989742	-0.0905215	0.631812	0.999752	0.0833686	0.654549	0.999622	0.052114	0.781089	1	-0.0544177	0.775679	0.845171	-0.0312546	0.865535	0.998412	-0.137786
PNEG_00042	0.00803321	0.954581	1	0.0867755	0.536152	1	0.008282	0.952968	1	0.0787423	0.574054	1	0.000248787	0.998585	1	-0.0784935	0.573546	1	0.0856591	0.536946	0.842636	0.179797	0.18678	0.942219	0.0684002	0.618018	0.873308	0.0941374	0.488762	1	-0.0172588	0.89972	0.997388	-0.111396	0.407139	0.999752	0.156104	0.248156	0.999622	0.134037	0.32296	1	-0.1538	0.264921	0.385295	-0.0220667	0.869287	0.998412	-0.309904
PNEG_00043	-0.0375246	0.81961	1	0.021885	0.893662	1	0.0518292	0.750658	1	0.0594096	0.716952	1	0.0893537	0.584148	1	0.0299441	0.853729	1	-0.157501	0.334161	0.734868	0.022813	0.88589	0.992966	0.0580858	0.715523	0.911892	0.180314	0.261553	1	0.215587	0.180585	0.989742	0.0352728	0.822061	0.999752	-0.128455	0.412804	0.999622	-0.0995159	0.526513	1	-0.400162	0.0125346	0.0349803	0.0289392	0.853698	0.998412	-0.271707
PNEG_00044	-0.0781195	0.646967	1	-0.0241557	0.886969	1	-0.0240518	0.887238	1	0.0539638	0.751378	1	0.0540677	0.750458	1	0.000103915	0.99951	1	-0.0392384	0.814955	0.942791	-0.019608	0.905688	0.992966	-0.0969799	0.559889	0.842642	0.0196304	0.905866	1	-0.0577414	0.729283	0.989742	-0.0773719	0.638464	0.999752	0.161965	0.315231	0.999622	-0.0150608	0.92599	1	0.0941315	0.561909	0.675416	-0.177026	0.271572	0.998412	-0.0678337
PNEG_00045	0.00696532	0.980888	1	-0.00504609	0.986152	1	-0.108715	0.708486	1	-0.0120114	0.967044	1	-0.11568	0.69073	1	-0.103669	0.721406	1	0.0554218	0.848716	0.952854	0.044946	0.876977	0.992797	0.0403967	0.889365	0.972608	-0.0104759	0.971218	1	-0.0150251	0.958736	0.999261	-0.00454921	0.987493	0.999752	-0.232471	0.423572	0.999622	-0.0412834	0.886969	1	0.251857	0.38574	0.511448	0.191188	0.510425	0.998412	0.484328
PNEG_00046	0.00732826	0.930962	1	-0.0516387	0.541915	1	-0.0498156	0.554961	1	-0.058967	0.485398	1	-0.0571439	0.497561	1	0.00182311	0.98275	1	0.107696	0.212713	0.665306	0.151324	0.0720769	0.942219	0.0795922	0.348453	0.736695	0.0436279	0.60263	1	-0.0281036	0.739624	0.989742	-0.0717315	0.382955	0.999752	0.0280796	0.736269	0.999622	0.0504209	0.54652	1	0.121958	0.146779	0.244293	0.0223412	0.787032	0.998412	0.0938782
PNEG_00047	0.109709	0.210551	1	0.0571452	0.51441	1	-0.037029	0.673162	1	-0.0525642	0.546662	1	-0.146738	0.0929516	1	-0.0941743	0.281071	1	0.124517	0.156126	0.612126	0.0732575	0.398045	0.96162	0.00385596	0.964723	0.990617	-0.051259	0.553092	1	-0.120661	0.165099	0.989742	-0.0694016	0.418574	0.999752	-0.0711478	0.406529	0.999622	-0.106189	0.217134	1	0.0396744	0.64482	0.744262	-0.0350409	0.682918	0.998412	0.110822
PNEG_00048	-0.215962	0.359612	1	-0.0609251	0.793674	1	0.112414	0.625266	1	0.155037	0.510683	1	0.328376	0.158653	1	0.173339	0.451309	1	-0.466877	0.0425897	0.507886	-0.252883	0.255909	0.949386	-0.388474	0.0843555	0.491126	0.213994	0.350178	1	0.0784031	0.734832	0.989742	-0.135591	0.544713	0.999752	-0.105217	0.640071	0.999622	-0.250366	0.271165	1	-0.540911	0.0207419	0.0521808	-0.145149	0.52238	0.998412	-0.435693
PNEG_00049	0.0676538	0.539254	1	0.0801911	0.466361	1	0.0350453	0.750201	1	0.0125373	0.9092	1	-0.0326085	0.76672	1	-0.0451458	0.680979	1	0.07382	0.503744	0.823933	0.0880936	0.421927	0.963459	0.146954	0.180673	0.605044	0.0142736	0.896427	1	0.073134	0.505092	0.989742	0.0588605	0.58923	0.999752	-0.0793843	0.466228	0.999622	-0.0110047	0.919555	1	0.497893	4.45987e-06	4.18113e-05	0.0683796	0.529857	0.998412	0.577278
PNEG_00050	0.00979946	0.919186	1	0.0844742	0.378737	1	0.0250413	0.794211	1	0.0746747	0.43573	1	0.0152418	0.873641	1	-0.0594329	0.532511	1	-0.0867931	0.37377	0.766283	0.0873113	0.356016	0.949584	0.0584257	0.539243	0.836227	0.174104	0.0680142	1	0.145219	0.130217	0.989742	-0.0288856	0.755921	0.999752	0.198686	0.0322891	0.999622	0.0808586	0.387591	1	-0.0880817	0.354567	0.481135	-0.117827	0.200507	0.998412	-0.286767
PNEG_00051	-0.0931674	0.508841	1	0.00109246	0.99379	1	-0.0897755	0.52295	1	0.0942599	0.502983	1	0.00339189	0.980794	1	-0.090868	0.517015	1	-0.0697283	0.61911	0.878386	-0.0590991	0.669579	0.974707	-0.116661	0.401738	0.76806	0.0106292	0.939068	1	-0.0469323	0.736873	0.989742	-0.0575615	0.676377	0.999752	0.197395	0.146725	0.999622	0.10237	0.453408	1	-0.204738	0.138618	0.233955	-0.0950254	0.482768	0.998412	-0.402133
PNEG_00052	0.102918	0.394208	1	0.028192	0.815594	1	0.0241025	0.841765	1	-0.0747259	0.53516	1	-0.0788154	0.512523	1	-0.00408949	0.972912	1	0.0133083	0.912592	0.971828	0.0414788	0.729477	0.979205	0.234987	0.0497135	0.415685	0.0281705	0.814504	1	0.221678	0.0644094	0.989742	0.193508	0.102643	0.999752	-0.0628679	0.593116	0.999622	0.00822363	0.944285	1	0.551166	2.43781e-06	2.47214e-05	0.0710915	0.545019	0.998412	0.614034
PNEG_00053	-0.131832	0.367036	1	-0.117368	0.421795	1	-0.0509539	0.727138	1	0.0144633	0.921187	1	0.0808777	0.579884	1	0.0664144	0.649328	1	-0.18096	0.21558	0.669617	-0.0829254	0.569563	0.972967	-0.0485369	0.739313	0.919671	0.0980348	0.501844	1	0.132423	0.364458	0.989742	0.0343885	0.813423	0.999752	-0.0168318	0.907948	0.999622	-0.0310682	0.831046	1	0.339312	0.0197084	0.0501415	-0.0142364	0.92208	0.998412	0.356144
PNEG_00054	-0.110443	0.489941	1	-0.0506508	0.749797	1	-0.0171893	0.913325	1	0.0597917	0.708321	1	0.0932532	0.557361	1	0.0334615	0.832044	1	-0.121615	0.448756	0.80165	-0.178957	0.252966	0.949386	-0.0679161	0.664248	0.889782	-0.0573415	0.717544	1	0.053699	0.734668	0.989742	0.111041	0.471975	0.999752	0.0270284	0.856861	0.999622	-0.0879504	0.561275	1	-0.335629	0.0307992	0.0713496	-0.114979	0.442908	0.998412	-0.362657
PNEG_00055	0.153195	0.154791	1	0.105309	0.328086	1	0.0802906	0.455424	1	-0.0478858	0.654367	1	-0.0729044	0.495035	1	-0.0250186	0.814884	1	-0.00249138	0.981396	0.993819	0.00535789	0.959439	0.996864	0.0962052	0.361406	0.742841	0.00784927	0.940727	1	0.0986965	0.350074	0.989742	0.0908473	0.3829	0.999752	-0.0340035	0.74139	0.999622	0.062057	0.546801	1	0.278149	0.00683055	0.021476	0.0960605	0.349331	0.998412	0.312152
PNEG_00056	0.00939	0.952958	1	-0.102125	0.522946	1	0.019695	0.900879	1	-0.111515	0.484641	1	0.010305	0.94794	1	0.12182	0.442215	1	0.0901501	0.580385	0.861508	-0.0719605	0.653472	0.974707	0.0368442	0.81814	0.94654	-0.162111	0.310485	1	-0.053306	0.738677	0.989742	0.108805	0.488143	0.999752	0.0142291	0.927458	0.999622	0.0207364	0.894861	1	-0.3375	0.0378393	0.0835916	0.00650735	0.966567	0.998412	-0.351729
PNEG_00057	0.0586733	0.639745	1	0.0662783	0.596193	1	0.119554	0.337127	1	0.00760495	0.951354	1	0.0608804	0.623805	1	0.0532755	0.667081	1	-0.00804888	0.949006	0.986794	0.117302	0.341158	0.949386	0.400566	0.00108403	0.125782	0.125351	0.310375	1	0.408615	0.000886476	0.376812	0.283264	0.0184769	0.999752	0.0775099	0.522213	0.999622	0.182294	0.131981	1	0.49265	4.3212e-05	0.000302065	0.104784	0.382669	0.998412	0.41514
PNEG_00058	-0.0094875	0.953785	1	-0.0462189	0.77762	1	-0.00358618	0.982455	1	-0.0367314	0.822349	1	0.00590132	0.971123	1	0.0426327	0.793627	1	-0.108114	0.517595	0.833338	0.0229231	0.888525	0.992966	0.160453	0.326077	0.722832	0.131037	0.426287	1	0.268567	0.102677	0.989742	0.13753	0.392853	0.999752	0.0934045	0.562621	0.999622	0.146535	0.364096	1	0.048328	0.766655	0.838452	0.0531302	0.739929	0.998412	-0.0450765
PNEG_00059	-0.0165057	0.850302	1	-0.119672	0.173011	1	-0.0799365	0.359589	1	-0.103166	0.239996	1	-0.0634308	0.467109	1	0.0397351	0.650118	1	-0.176675	0.0465216	0.507886	-0.14381	0.0941115	0.942219	-0.0409719	0.633389	0.879367	0.0328651	0.706936	1	0.135703	0.120553	0.989742	0.102838	0.223686	0.999752	-0.00226253	0.978045	0.999622	-0.148304	0.0748592	1	0.00896445	0.91428	0.942558	-0.146041	0.0767442	0.998412	0.011227
PNEG_00060	-0.0488944	0.693567	1	-0.0859488	0.488375	1	-0.170499	0.169991	1	-0.0370543	0.765503	1	-0.121605	0.328463	1	-0.0845502	0.496687	1	0.05544	0.660042	0.894016	-0.0897704	0.469888	0.963459	0.0144449	0.907434	0.975097	-0.14521	0.242296	1	-0.0409951	0.741339	0.989742	0.104215	0.394337	0.999752	-0.00568082	0.962694	0.999622	0.0283499	0.815783	1	-0.389459	0.00191976	0.00744733	0.0340307	0.77816	0.998412	-0.383778
PNEG_00061	-0.00348001	0.983962	1	-0.141399	0.415526	1	0.0173764	0.919742	1	-0.137919	0.426874	1	0.0208564	0.903694	1	0.158775	0.358518	1	-0.499424	0.00370627	0.385013	-0.468198	0.00576371	0.942219	-0.312943	0.0646443	0.467308	0.0312258	0.856399	1	0.18648	0.279255	0.989742	0.155255	0.360664	0.999752	0.0214979	0.896935	0.999622	-0.13299	0.425219	1	-0.131058	0.433633	0.56207	-0.154488	0.352471	0.998412	-0.152556
PNEG_00062	-0.0862708	0.359622	1	-0.0544044	0.561856	1	-0.0563856	0.546634	1	0.0318664	0.734949	1	0.0298853	0.750226	1	-0.00198117	0.983093	1	-0.05709	0.547743	0.850341	-0.0509205	0.583561	0.974118	-0.00550505	0.952869	0.990113	0.00616957	0.947374	1	0.051585	0.582047	0.989742	0.0454154	0.62009	0.999752	0.0483133	0.597573	0.999622	0.110565	0.227308	1	0.287871	0.00165481	0.00659725	0.062252	0.49238	0.998412	0.239557
PNEG_00063	-0.193713	0.60722	1	-0.0529628	0.888173	1	-0.0153349	0.967516	1	0.14075	0.708769	1	0.178378	0.635877	1	0.0376279	0.920401	1	-0.021416	0.954624	0.987474	-0.0654575	0.861828	0.992508	-0.113844	0.76219	0.930446	-0.0440415	0.906793	1	-0.0924279	0.805961	0.993638	-0.0483865	0.897602	0.999752	-0.387003	0.303635	0.999622	-0.162385	0.665909	1	0.525626	0.161827	0.262895	0.224618	0.550547	0.998412	0.91263
PNEG_00064	-0.220811	0.480424	1	-0.0226971	0.942033	1	-0.179436	0.56578	1	0.198114	0.526513	1	0.0413744	0.89488	1	-0.156739	0.615785	1	-0.055294	0.858754	0.954465	0.00514287	0.986749	0.998335	0.417774	0.176566	0.600791	0.0604369	0.84539	1	0.473068	0.126281	0.989742	0.412631	0.180839	0.999752	-0.209185	0.496863	0.999622	0.0075467	0.980431	1	1.43853	2.67011e-06	2.66271e-05	0.216732	0.481277	0.998412	1.64772
PNEG_00065	0.0851507	0.47135	1	0.0878411	0.45721	1	-0.0915196	0.439244	1	0.00269041	0.981812	1	-0.17667	0.134943	1	-0.179361	0.128892	1	0.272908	0.0212242	0.498503	0.185537	0.11607	0.942219	0.184353	0.118822	0.540368	-0.0873711	0.458042	1	-0.0885557	0.452469	0.989742	-0.00118461	0.991955	0.999752	-0.120497	0.306395	0.999622	-0.0358891	0.760627	1	0.235969	0.0449028	0.0952563	0.084608	0.472436	0.998412	0.356466
PNEG_00066	-0.058253	0.51998	1	-0.0491646	0.586061	1	0.0274727	0.759379	1	0.00908838	0.919983	1	0.0857257	0.340208	1	0.0766374	0.392486	1	0.0251689	0.781698	0.929973	-0.0383934	0.66696	0.974707	-0.0904481	0.314171	0.712674	-0.0635623	0.476837	1	-0.115617	0.198875	0.989742	-0.0520548	0.555815	0.999752	-0.036714	0.680738	0.999622	-0.0114091	0.898508	1	-0.160008	0.0785103	0.1486	0.025305	0.775892	0.998412	-0.123294
PNEG_00067	0.0284203	0.84005	1	0.0660832	0.638536	1	-0.0606274	0.666755	1	0.0376628	0.788802	1	-0.0890477	0.526865	1	-0.126711	0.367424	1	0.159398	0.255985	0.693035	-0.0257355	0.854177	0.991404	-0.0223478	0.873326	0.965638	-0.185134	0.185599	1	-0.181746	0.194235	0.989742	0.00338766	0.980654	0.999752	0.0294233	0.832435	0.999622	-0.0782908	0.574003	1	-0.658293	2.72959e-06	2.70703e-05	-0.107714	0.43859	0.998412	-0.687716
PNEG_00068	-0.0941131	0.457939	1	0.0703511	0.575352	1	-0.0183398	0.884072	1	0.164464	0.191943	1	0.0757734	0.548331	1	-0.0886908	0.478061	1	0.125526	0.316314	0.718102	0.124661	0.311917	0.949386	0.0341892	0.783006	0.935619	-0.000865518	0.994379	1	-0.091337	0.460364	0.989742	-0.0904715	0.457267	0.999752	0.0649384	0.5872	0.999622	0.0548628	0.647343	1	-0.340792	0.00536581	0.0175928	-0.0100756	0.932563	0.998412	-0.405731
PNEG_00069	0.0169112	0.915348	1	0.0724573	0.647223	1	0.0596659	0.705775	1	0.0555461	0.725244	1	0.0427547	0.78637	1	-0.0127915	0.935057	1	-0.128155	0.423818	0.792142	-0.083519	0.593962	0.974118	-0.183298	0.246237	0.673605	0.0446362	0.777792	1	-0.0551424	0.729671	0.989742	-0.0997786	0.522407	0.999752	0.0735687	0.635456	0.999622	0.0124832	0.936254	1	-0.379323	0.018153	0.0468464	-0.0610855	0.692553	0.998412	-0.452891
PNEG_00070	-0.230845	0.178329	1	-0.177379	0.299059	1	-0.0296333	0.86122	1	0.0534663	0.756281	1	0.201212	0.239254	1	0.147745	0.385545	1	-0.0870411	0.612505	0.874541	-0.0537067	0.750623	0.979706	0.121682	0.470566	0.808864	0.0333344	0.844507	1	0.208723	0.218479	0.989742	0.175389	0.292782	0.999752	0.0825678	0.61714	0.999622	0.0822137	0.619406	1	0.712093	1.34423e-05	0.000108747	-0.000354072	0.998281	0.999401	0.629526
PNEG_00071	-0.133596	0.195779	1	-0.0897526	0.383989	1	-0.0998746	0.332299	1	0.0438434	0.671306	1	0.0337214	0.743944	1	-0.0101221	0.921766	1	0.0605814	0.555314	0.851577	0.0336004	0.742179	0.979706	-0.0848054	0.407878	0.769533	-0.0269811	0.79162	1	-0.145387	0.155869	0.989742	-0.118406	0.245125	0.999752	-0.0378649	0.711213	0.999622	-0.0521052	0.610924	1	0.103617	0.311633	0.436699	-0.0142403	0.889212	0.998412	0.141482
PNEG_00072	0.026043	0.754593	1	0.028625	0.730842	1	-0.0141492	0.864943	1	0.00258194	0.975218	1	-0.0401922	0.628595	1	-0.0427741	0.606257	1	0.0797711	0.33715	0.735756	0.00714065	0.931	0.993962	-0.0173732	0.833621	0.952402	-0.0726304	0.378107	1	-0.0971443	0.239807	0.989742	-0.0245139	0.764967	0.999752	-0.0265064	0.745568	0.999622	-0.0126208	0.877369	1	0.267898	0.00102457	0.00454803	0.0138857	0.864824	0.998412	0.294404
PNEG_00073	-0.0183555	0.789789	1	-0.0529888	0.441324	1	-0.0886489	0.197319	1	-0.0346333	0.614778	1	-0.0702934	0.306626	1	-0.0356601	0.603839	1	0.00909497	0.897382	0.964926	0.00103287	0.988069	0.998335	0.0356249	0.607141	0.86744	-0.0080621	0.907301	1	0.0265299	0.702474	0.989742	0.034592	0.610853	0.999752	0.00620642	0.927	0.999622	-0.0737244	0.2798	1	-0.131558	0.0564146	0.114483	-0.0799308	0.237739	0.998412	-0.137764
PNEG_00074	-0.0160865	0.968281	1	-0.0206334	0.959316	1	-0.0522301	0.897248	1	-0.00454686	0.991031	1	-0.0361436	0.928792	1	-0.0315967	0.937721	1	-0.0249782	0.95079	0.986794	-0.067629	0.867125	0.992601	0.0209406	0.958687	0.990113	-0.0426508	0.915991	1	0.0459189	0.909588	0.997921	0.0885697	0.826401	0.999752	-0.172865	0.668863	0.999622	-0.0721585	0.85829	1	0.341699	0.397427	0.524344	0.100707	0.803222	0.998412	0.514565
PNEG_00075	-0.188833	0.465932	1	0.0301889	0.904697	1	0.257527	0.294914	1	0.219022	0.393459	1	0.44636	0.0747724	1	0.227338	0.350329	1	0.0603824	0.817025	0.943023	0.0182259	0.942119	0.995829	0.0402718	0.873328	0.965638	-0.0421565	0.866496	1	-0.0201105	0.93648	0.998555	0.022046	0.927424	0.999752	0.125581	0.578235	0.999622	-0.0653447	0.776913	1	-0.407612	0.0924603	0.169393	-0.190925	0.396854	0.998412	-0.533193
PNEG_00077	0.0349055	0.772675	1	0.0858355	0.476208	1	-0.0401293	0.739624	1	0.05093	0.671998	1	-0.0750348	0.533636	1	-0.125965	0.294648	1	0.145046	0.231295	0.679896	0.121719	0.30995	0.949386	-0.0036435	0.975901	0.993139	-0.023327	0.845247	1	-0.148689	0.216246	0.989742	-0.125362	0.291896	0.999752	-0.119184	0.31752	0.999622	-0.0717738	0.547534	1	-0.147204	0.220476	0.335182	0.0474104	0.690817	0.998412	-0.0280193
PNEG_00078	-0.0647768	0.664451	1	-0.0466201	0.754598	1	0.0341069	0.81868	1	0.0181567	0.903196	1	0.0988838	0.506687	1	0.0807271	0.587291	1	-0.0722432	0.627429	0.883357	-0.131723	0.373293	0.958664	-0.210953	0.155203	0.580836	-0.0594797	0.688344	1	-0.138709	0.351085	0.989742	-0.0792298	0.59205	0.999752	0.0802712	0.584963	0.999622	-0.0316815	0.829788	1	-0.167066	0.259225	0.379198	-0.111953	0.445882	0.998412	-0.247337
PNEG_00079	0.154117	0.153198	1	0.0965886	0.370789	1	-0.0831	0.442294	1	-0.0575289	0.592878	1	-0.237217	0.0278187	1	-0.179689	0.0957072	1	0.17517	0.107549	0.572683	0.0873664	0.419569	0.963459	0.184279	0.0887345	0.496803	-0.0878033	0.416056	1	0.00910955	0.932773	0.998508	0.0969128	0.366754	0.999752	0.0334413	0.755369	0.999622	0.0606718	0.572183	1	-0.0658039	0.542008	0.657644	0.0272305	0.799275	0.998412	-0.0992453
PNEG_00080	-0.0814645	0.386625	1	-0.033314	0.722212	1	-0.0578739	0.536348	1	0.0481505	0.608379	1	0.0235906	0.801549	1	-0.0245599	0.792739	1	-0.236018	0.013331	0.448775	-0.120268	0.196336	0.942219	-0.061358	0.510568	0.820555	0.11575	0.220198	1	0.17466	0.0648016	0.989742	0.0589101	0.523214	0.999752	0.0179686	0.846042	0.999622	-0.103925	0.265208	1	-0.280277	0.00309576	0.0110563	-0.121893	0.18812	0.998412	-0.298246
PNEG_00081	0.027397	0.707072	1	0.0300469	0.680027	1	-0.0253911	0.727458	1	0.00264985	0.970967	1	-0.0527881	0.468439	1	-0.0554379	0.446091	1	0.13248	0.0701954	0.511442	0.0686418	0.345892	0.949584	0.0864064	0.235975	0.662543	-0.0638378	0.380069	1	-0.0460732	0.526901	0.989742	0.0177646	0.806352	0.999752	-0.0668769	0.356011	0.999622	-0.0325844	0.653096	1	0.0701367	0.333605	0.458915	0.0342925	0.635799	0.998412	0.137014
PNEG_00082	0.121356	0.248826	1	0.0616407	0.558352	1	0.0815621	0.436956	1	-0.059715	0.56774	1	-0.0397936	0.702306	1	0.0199214	0.848379	1	-0.0197458	0.851969	0.953104	-0.0969212	0.351025	0.949584	-0.0471653	0.650791	0.885329	-0.0771754	0.459541	1	-0.0274195	0.793247	0.99238	0.0497559	0.628059	0.999752	0.0803297	0.422337	0.999622	0.0393821	0.695398	1	-0.242338	0.0182673	0.0470065	-0.0409476	0.680905	0.998412	-0.322668
PNEG_00083	0.137626	0.047983	1	0.0484678	0.487597	1	0.0317705	0.648245	1	-0.0891581	0.19626	1	-0.105855	0.123944	1	-0.0166973	0.808896	1	0.132138	0.0668325	0.508979	0.0733516	0.295696	0.949386	0.199411	0.00440975	0.203527	-0.0587867	0.398671	1	0.0672729	0.333365	0.989742	0.12606	0.0618945	0.999752	-0.106539	0.12549	0.999622	0.00634978	0.927049	1	0.078104	0.26341	0.384215	0.112889	0.102029	0.998412	0.184643
PNEG_00084	-0.014586	0.907554	1	0.115512	0.351736	1	0.0403627	0.745259	1	0.130098	0.29402	1	0.0549488	0.658108	1	-0.0751494	0.539859	1	0.127782	0.299579	0.711265	-0.00294654	0.980537	0.998335	-0.159983	0.192447	0.618579	-0.130729	0.276324	1	-0.287765	0.0183956	0.889085	-0.157036	0.189319	0.999752	0.0672036	0.568415	0.999622	0.204219	0.0820011	1	-0.239666	0.0498936	0.103526	0.137015	0.236361	0.998412	-0.306869
PNEG_00085	0.0208902	0.868341	1	-0.110748	0.380727	1	0.063821	0.611154	1	-0.131638	0.296911	1	0.0429309	0.732051	1	0.174569	0.164925	1	-0.221012	0.0834724	0.539498	-0.112364	0.371143	0.957139	-0.122663	0.330475	0.724991	0.108648	0.391519	1	0.0983494	0.43941	0.989742	-0.0102987	0.934412	0.999752	-0.0997234	0.425927	0.999622	-0.138803	0.269336	1	0.0312379	0.803587	0.866141	-0.0390797	0.755408	0.998412	0.130961
PNEG_00086	0.00282999	0.982473	1	-0.0545034	0.672401	1	-0.00237249	0.985243	1	-0.0573334	0.656123	1	-0.00520249	0.967614	1	0.0521309	0.684309	1	-0.0144299	0.911707	0.971828	-0.0672858	0.598957	0.974118	-0.128536	0.318511	0.717547	-0.0528559	0.680533	1	-0.114106	0.377443	0.989742	-0.0612501	0.629812	0.999752	0.0600081	0.632791	0.999622	0.151053	0.228839	1	-0.419645	0.00123203	0.00523647	0.0910451	0.464214	0.998412	-0.479653
PNEG_00087	0.0372595	0.775623	1	-0.0551372	0.673521	1	-0.0218086	0.86738	1	-0.0923967	0.479592	1	-0.0590681	0.650637	1	0.0333286	0.798532	1	-0.0417188	0.750637	0.917088	-0.0338356	0.794687	0.984638	-0.137625	0.292036	0.70099	0.00788314	0.951769	1	-0.0959059	0.463835	0.989742	-0.103789	0.423461	0.999752	0.108728	0.399597	0.999622	0.00354369	0.978175	1	-0.401592	0.00222974	0.0084318	-0.105185	0.414278	0.998412	-0.510321
PNEG_00088	-0.0207765	0.901382	1	-0.0667921	0.690362	1	6.80894e-05	0.999675	1	-0.0460157	0.783757	1	0.0208445	0.900812	1	0.0668602	0.689321	1	-0.00941238	0.955107	0.987474	-0.0629129	0.704736	0.978423	0.169103	0.307461	0.708617	-0.0535005	0.747588	1	0.178515	0.281947	0.989742	0.232015	0.159003	0.999752	-0.166016	0.310023	0.999622	-0.0210021	0.897714	1	0.734807	5.91487e-06	5.34799e-05	0.145014	0.374797	0.998412	0.900823
PNEG_00089	-0.0725003	0.498592	1	-0.168755	0.115765	1	-0.191806	0.0735778	1	-0.096255	0.370408	1	-0.119305	0.266483	1	-0.0230505	0.830257	1	-0.257764	0.0157398	0.468865	-0.118905	0.258588	0.949386	-0.177979	0.0920641	0.503089	0.138859	0.190842	1	0.0797856	0.453974	0.989742	-0.0590738	0.573916	0.999752	0.015076	0.884869	0.999622	0.0985843	0.343654	1	-0.0346863	0.740451	0.819687	0.0835084	0.420847	0.998412	-0.0497622
PNEG_00090	0.0333322	0.834344	1	0.0244599	0.877901	1	-0.0336494	0.832638	1	-0.00887234	0.955492	1	-0.0669816	0.673541	1	-0.0581092	0.714453	1	-0.165268	0.302683	0.711265	-0.136511	0.388344	0.96051	-0.00357205	0.981981	0.995088	0.0287565	0.856793	1	0.161696	0.30998	0.989742	0.132939	0.397604	0.999752	-0.0792257	0.613945	0.999622	-0.160026	0.310234	1	0.608691	9.07498e-05	0.000578229	-0.0808	0.60766	0.998412	0.687917
PNEG_00091	-0.0189816	0.873951	1	0.0612475	0.606962	1	-0.054035	0.650726	1	0.080229	0.500419	1	-0.0350534	0.768983	1	-0.115282	0.331688	1	0.0616538	0.607513	0.873019	0.104785	0.374745	0.958664	0.0326957	0.783061	0.935619	0.0431317	0.714713	1	-0.0289581	0.807253	0.993638	-0.0720898	0.536706	0.999752	0.0725477	0.528801	0.999622	0.0728877	0.527777	1	-0.317294	0.00699573	0.0218806	0.000340006	0.997633	0.999401	-0.389841
PNEG_00092	0.0102814	0.93514	1	0.0262934	0.834984	1	0.0322026	0.798455	1	0.016012	0.899011	1	0.0219212	0.861948	1	0.00590921	0.962577	1	0.138195	0.276632	0.70218	0.0727957	0.564621	0.972967	0.040516	0.749015	0.924119	-0.0653991	0.604283	1	-0.0976789	0.439821	0.989742	-0.0322797	0.79749	0.999752	-0.0254241	0.839438	0.999622	-0.150909	0.230392	1	-0.366647	0.00377185	0.0130564	-0.125485	0.317771	0.998412	-0.341223
PNEG_00093	-0.000930684	0.995131	1	-0.103083	0.500237	1	0.0684549	0.651064	1	-0.102153	0.503748	1	0.0693856	0.646353	1	0.171538	0.257979	1	-0.455451	0.00318863	0.385013	-0.299416	0.0459193	0.942219	-0.253436	0.0919394	0.503089	0.156034	0.31089	1	0.202014	0.190612	0.989742	0.04598	0.759049	0.999752	-0.195704	0.184374	0.999622	-0.17924	0.225198	1	-0.435378	0.0038455	0.0132476	0.0164642	0.911409	0.998412	-0.239674
PNEG_00094	-0.0566206	0.494426	1	0.0217497	0.791186	1	0.0206985	0.800368	1	0.0783703	0.341343	1	0.0773191	0.346154	1	-0.00105119	0.98969	1	0.115714	0.168832	0.620369	0.16785	0.0393753	0.942219	0.12655	0.123443	0.548034	0.0521355	0.52003	1	0.0108359	0.89452	0.997388	-0.0412996	0.601228	0.999752	-0.123781	0.116441	0.999622	-0.0178653	0.820433	1	-0.0420555	0.597501	0.70571	0.105915	0.177281	0.998412	0.0817252
PNEG_00095	0.00801235	0.929227	1	-0.0322492	0.720678	1	0.0580685	0.517557	1	-0.0402616	0.654997	1	0.0500562	0.576579	1	0.0903178	0.313595	1	-0.00899523	0.921292	0.973798	-0.00563293	0.949908	0.995829	0.0421885	0.638642	0.880725	0.0033623	0.970161	1	0.0511837	0.569811	0.989742	0.0478214	0.589668	0.999752	-0.0852075	0.336126	0.999622	-0.0623122	0.482573	1	0.355261	5.45373e-05	0.000370442	0.0228952	0.795916	0.998412	0.440469
PNEG_00096	0.270301	0.0965006	1	0.193677	0.235448	1	0.102938	0.529997	1	-0.0766241	0.626769	1	-0.167363	0.290292	1	-0.0907391	0.567955	1	0.133435	0.424371	0.792142	-0.0314056	0.845912	0.991404	0.00216546	0.989372	0.997605	-0.164841	0.302583	1	-0.13127	0.414503	0.989742	0.0335711	0.828777	0.999752	-0.0463513	0.766782	0.999622	-0.069675	0.659162	1	-0.138254	0.395504	0.522501	-0.0233237	0.880991	0.998412	-0.0919025
PNEG_00097	0.0218711	0.808306	1	0.0527061	0.55832	1	-0.0895269	0.320747	1	0.030835	0.73186	1	-0.111398	0.216369	1	-0.142233	0.114045	1	0.0950206	0.292248	0.709122	0.0749705	0.403477	0.963459	0.102165	0.255436	0.675273	-0.0200502	0.823078	1	0.00714393	0.936572	0.998555	0.0271941	0.760693	0.999752	-0.0556445	0.532078	0.999622	0.0223259	0.802047	1	0.240368	0.00690955	0.0216676	0.0779705	0.380702	0.998412	0.296013
PNEG_00098	0.0361603	0.753677	1	-0.0794315	0.492117	1	0.00984644	0.931681	1	-0.115592	0.316187	1	-0.0263138	0.818306	1	0.0892779	0.437325	1	0.00511844	0.965409	0.990445	-0.158086	0.174617	0.942219	-0.0713412	0.540482	0.836227	-0.163204	0.162134	1	-0.0764597	0.51289	0.989742	0.0867443	0.451688	0.999752	0.00151783	0.989305	0.999622	-0.121228	0.288526	1	-0.325966	0.00509823	0.016792	-0.122746	0.27914	0.998412	-0.327484
PNEG_00099	0.0227973	0.843508	1	0.119821	0.29846	1	-0.05425	0.638407	1	0.0970239	0.399541	1	-0.0770473	0.504251	1	-0.174071	0.130546	1	0.261175	0.0241395	0.498503	0.144751	0.209552	0.942219	0.162676	0.158999	0.581281	-0.116424	0.311159	1	-0.0984994	0.392111	0.989742	0.017925	0.875735	0.999752	0.0415254	0.716014	0.999622	-0.0592632	0.604384	1	-0.099437	0.385859	0.511448	-0.100789	0.377115	0.998412	-0.140962
PNEG_00100	0.0148557	0.941768	1	-0.0824264	0.685959	1	-0.0687821	0.735038	1	-0.0972821	0.632689	1	-0.0836378	0.680224	1	0.0136443	0.94652	1	-0.501632	0.0126284	0.443845	-0.399645	0.0421214	0.942219	-0.64782	0.0011641	0.125782	0.101987	0.612464	1	-0.146188	0.473841	0.989742	-0.248176	0.213932	0.999752	-0.0199185	0.92013	0.999622	0.00594377	0.976176	1	-0.794346	0.000145003	0.000864254	0.0258623	0.896044	0.998412	-0.774427
PNEG_00101	0.0327278	0.839034	1	-0.00679837	0.96634	1	0.0110931	0.945046	1	-0.0395262	0.806042	1	-0.0216347	0.892981	1	0.0178915	0.911404	1	0.0255431	0.874371	0.957924	0.0695122	0.665009	0.974707	0.190043	0.236445	0.662543	0.0439691	0.784251	1	0.1645	0.305656	0.989742	0.120531	0.450005	0.999752	-0.194873	0.220574	0.999622	-0.0853062	0.591656	1	0.175923	0.268037	0.388459	0.109566	0.490997	0.998412	0.370796
PNEG_00102	-0.121427	0.422671	1	-0.115384	0.44554	1	-0.13201	0.382355	1	0.00604329	0.968209	1	-0.0105828	0.94431	1	-0.0166261	0.9125	1	-0.369711	0.0151382	0.465791	-0.231704	0.122769	0.942219	-0.322028	0.0327282	0.380461	0.138008	0.363231	1	0.0476839	0.754435	0.989742	-0.090324	0.548088	0.999752	0.0862605	0.564214	0.999622	-0.0964805	0.521206	1	-0.265861	0.0794805	0.149963	-0.182741	0.222038	0.998412	-0.352122
PNEG_00103	-0.0852424	0.605626	1	-0.0919439	0.577002	1	0.0733696	0.653672	1	-0.00670143	0.967657	1	0.158612	0.333362	1	0.165313	0.312593	1	-0.517726	0.00158406	0.385013	-0.490051	0.00234713	0.942219	-0.606549	0.000187358	0.0562075	0.0276746	0.866414	1	-0.088823	0.592133	0.989742	-0.116498	0.474794	0.999752	0.0484536	0.763278	0.999622	-0.0648045	0.688854	1	-0.261934	0.110204	0.196793	-0.113258	0.481146	0.998412	-0.310388
PNEG_00106	-0.116355	0.339918	1	-0.0527647	0.664699	1	-0.00743345	0.951247	1	0.06359	0.601927	1	0.108921	0.370986	1	0.0453312	0.70922	1	-0.371113	0.00243291	0.385013	-0.215313	0.0761671	0.942219	-0.259052	0.0332224	0.380461	0.1558	0.202324	1	0.112061	0.360066	0.989742	-0.0437386	0.718718	0.999752	-0.0265298	0.826816	0.999622	-0.100689	0.407208	1	-0.252568	0.0384444	0.0845448	-0.0741587	0.540918	0.998412	-0.226038
PNEG_00108	0.0233547	0.755322	1	-0.0993719	0.186118	1	0.047228	0.52681	1	-0.122727	0.101969	1	0.0238733	0.748655	1	0.1466	0.0497791	1	-0.0171911	0.821349	0.943048	-0.0575986	0.442851	0.963459	-0.0501696	0.50533	0.819841	-0.0404074	0.591395	1	-0.0329785	0.662378	0.989742	0.00742894	0.920513	0.999752	-0.193107	0.00986835	0.999622	-0.167863	0.025171	1	-0.220192	0.0035905	0.012525	0.0252439	0.736647	0.998412	-0.0270854
PNEG_00109	-0.00442616	0.979116	1	-0.078681	0.642512	1	0.206727	0.211261	1	-0.0742549	0.66091	1	0.211153	0.20102	1	0.285408	0.0847347	1	-0.0042191	0.980377	0.993276	0.055861	0.735568	0.979706	0.0397969	0.811256	0.943017	0.0600801	0.717738	1	0.044016	0.792653	0.99238	-0.0160641	0.920597	0.999752	0.100073	0.531745	0.999622	0.0660006	0.682121	1	-0.701606	5.75508e-05	0.000387258	-0.0340721	0.829564	0.998412	-0.801678
PNEG_00110	0.0304673	0.848188	1	-0.111927	0.483234	1	-0.0349204	0.826157	1	-0.142395	0.371698	1	-0.0653877	0.680427	1	0.0770069	0.628681	1	-0.0668366	0.681883	0.896147	-0.126743	0.431172	0.963459	-0.207763	0.199727	0.629778	-0.059906	0.711093	1	-0.140926	0.386532	0.989742	-0.0810203	0.614123	0.999752	0.124529	0.43273	0.999622	0.163562	0.303316	1	-0.692486	2.78775e-05	0.000207353	0.0390336	0.804299	0.998412	-0.817015
PNEG_00111	-0.0422215	0.696541	1	-0.0539222	0.617736	1	-0.0222575	0.83598	1	-0.0117007	0.913881	1	0.019964	0.852878	1	0.0316647	0.768201	1	0.0668096	0.547373	0.850341	0.210994	0.0496257	0.942219	0.349501	0.00112612	0.125782	0.144184	0.179249	1	0.282691	0.00835541	0.751987	0.138507	0.180806	0.999752	0.0408089	0.695611	0.999622	0.0389791	0.709708	1	0.171496	0.101955	0.184627	-0.00182985	0.985907	0.998412	0.130687
PNEG_00112	-0.144482	0.4901	1	0.0792925	0.699291	1	0.0880853	0.66654	1	0.223774	0.280285	1	0.232567	0.259873	1	0.00879276	0.965329	1	-0.312732	0.130074	0.600597	-0.0228615	0.90746	0.992966	0.111558	0.569922	0.849209	0.289871	0.151962	1	0.42429	0.0357079	0.989742	0.13442	0.483563	0.999752	0.319806	0.089635	0.999622	0.186702	0.326486	1	0.249454	0.192073	0.300505	-0.133104	0.473067	0.998412	-0.0703513
PNEG_00113	0.0116949	0.945053	1	-0.0218583	0.897452	1	0.10054	0.550339	1	-0.0335532	0.842956	1	0.0888446	0.597131	1	0.122398	0.466298	1	-0.0654593	0.700861	0.902954	0.0792872	0.633885	0.974707	0.125409	0.45224	0.797288	0.144746	0.387276	1	0.190868	0.255278	0.989742	0.0461214	0.778267	0.999752	0.225635	0.168518	0.999622	0.116144	0.481188	1	0.294614	0.0737385	0.141427	-0.109492	0.500691	0.998412	0.0689791
PNEG_00114	-0.105715	0.266077	1	-0.168593	0.0765116	1	-0.0410141	0.662782	1	-0.0628781	0.51124	1	0.0647007	0.494	1	0.127579	0.178025	1	-0.13462	0.156841	0.612126	-0.0758168	0.41108	0.963459	-0.131505	0.157575	0.581281	0.0588034	0.529135	1	0.00311545	0.973628	0.999583	-0.0556879	0.542189	0.999752	-0.0228775	0.800747	0.999622	-0.00539442	0.952696	1	-0.29507	0.00160818	0.00648316	0.0174831	0.846352	0.998412	-0.272192
PNEG_00115	-0.00629262	0.959195	1	0.0703753	0.565039	1	-0.0211812	0.862746	1	0.076668	0.530526	1	-0.0148886	0.903221	1	-0.0915566	0.452109	1	0.032292	0.791385	0.931129	0.150547	0.207929	0.942219	0.0844778	0.482414	0.812197	0.118255	0.323002	1	0.0521858	0.664618	0.989742	-0.0660695	0.574898	0.999752	-0.0775049	0.513553	0.999622	-0.0483666	0.684027	1	-0.030172	0.800653	0.864014	0.0291384	0.805712	0.998412	0.047333
PNEG_00116	-0.0238667	0.928426	1	0.198705	0.446276	1	0.10775	0.680339	1	0.222572	0.3937	1	0.131616	0.614862	1	-0.0909553	0.723094	1	-0.670145	0.0125009	0.443845	-0.27291	0.278472	0.949386	-0.244452	0.333835	0.727513	0.397236	0.136308	1	0.425694	0.111825	0.989742	0.028458	0.909801	0.999752	0.0687076	0.787258	0.999622	0.0167359	0.947997	1	0.171883	0.503193	0.624206	-0.0519717	0.837103	0.998412	0.103176
PNEG_00117	-0.346126	0.0396862	1	-0.240386	0.149592	1	-0.16669	0.314434	1	0.105741	0.533395	1	0.179436	0.287416	1	0.0736958	0.659444	1	-0.112436	0.502291	0.823933	0.0832798	0.608969	0.974118	-0.0553487	0.736441	0.917989	0.195715	0.233527	1	0.0570869	0.730796	0.989742	-0.138628	0.389439	0.999752	0.0294168	0.853981	0.999622	0.000502995	0.9975	1	-0.136021	0.402923	0.530356	-0.0289138	0.855932	0.998412	-0.165438
PNEG_00118	0.015424	0.863305	1	-0.0302205	0.735888	1	-0.01784	0.841575	1	-0.0456445	0.609674	1	-0.033264	0.708786	1	0.0123805	0.889454	1	0.0194904	0.830271	0.94858	-0.026084	0.769316	0.981394	0.0442243	0.619638	0.873308	-0.0455745	0.609109	1	0.0247339	0.781754	0.989742	0.0703083	0.420393	0.999752	0.00216838	0.980084	0.999622	0.0848341	0.328604	1	0.286937	0.000929093	0.00419139	0.0826657	0.336897	0.998412	0.284768
PNEG_00119	0.0774729	0.75314	1	-0.0777267	0.752635	1	0.12849	0.60141	1	-0.1552	0.52874	1	0.0510169	0.835529	1	0.206216	0.401899	1	-0.0344307	0.889571	0.961988	-0.0478228	0.846387	0.991404	0.131573	0.593796	0.858361	-0.0133921	0.956782	1	0.166004	0.50147	0.989742	0.179396	0.46555	0.999752	-0.132342	0.588683	0.999622	-0.162543	0.506997	1	0.225276	0.35682	0.482009	-0.0302009	0.90186	0.998412	0.357618
PNEG_00120	-0.00924708	0.934114	1	0.103255	0.353201	1	-0.0228506	0.837627	1	0.112503	0.311587	1	-0.0136035	0.902866	1	-0.126106	0.255179	1	-0.00430362	0.969419	0.991441	0.0443297	0.688196	0.974707	0.0644769	0.560487	0.842838	0.0486333	0.660449	1	0.0687805	0.535514	0.989742	0.0201472	0.853615	0.999752	-0.00517695	0.962061	0.999622	0.0255738	0.81447	1	-0.274973	0.0129843	0.0360158	0.0307507	0.77679	0.998412	-0.269797
PNEG_00121	-0.455079	0.159859	1	-0.437815	0.173932	1	-0.246304	0.434839	1	0.017264	0.958671	1	0.208775	0.522883	1	0.191511	0.555696	1	-0.355592	0.248004	0.692168	-0.391571	0.190233	0.942219	-0.310148	0.300137	0.705489	-0.0359793	0.906977	1	0.0454438	0.882812	0.997388	0.0814231	0.785673	0.999752	0.095786	0.745477	0.999622	-0.444784	0.148048	1	-0.641514	0.0432762	0.0925952	-0.54057	0.0743454	0.998412	-0.7373
PNEG_00122	-0.0320407	0.822229	1	0.0989226	0.484567	1	-0.140057	0.32626	1	0.130963	0.355063	1	-0.108016	0.449261	1	-0.23898	0.0916405	1	0.209563	0.145266	0.608873	0.132408	0.350708	0.949584	0.159524	0.262292	0.675732	-0.0771553	0.583642	1	-0.0500396	0.723052	0.989742	0.0271157	0.845509	0.999752	-0.141544	0.318413	0.999622	-0.0757187	0.593705	1	-0.412909	0.00456046	0.0153579	0.065825	0.642506	0.998412	-0.271365
PNEG_00123	-0.435027	0.0453785	1	-0.447133	0.0391834	1	-0.141689	0.501703	1	-0.0121057	0.956798	1	0.293338	0.177909	1	0.305444	0.15957	1	-0.470205	0.0244362	0.498503	-0.245567	0.219567	0.942219	-0.402523	0.0474609	0.414205	0.224638	0.278896	1	0.0676826	0.74769	0.989742	-0.156955	0.436079	0.999752	0.0321438	0.868699	0.999622	0.102789	0.59717	1	0.201411	0.301837	0.424956	0.0706448	0.713731	0.998412	0.169267
PNEG_00124	0.0567461	0.542403	1	0.0194971	0.834185	1	0.0562748	0.545146	1	-0.037249	0.688849	1	-0.000471318	0.995952	1	0.0367777	0.692135	1	0.0656447	0.482632	0.814187	0.0527578	0.570248	0.972967	-0.0130232	0.888836	0.972608	-0.0128868	0.889685	1	-0.0786679	0.398352	0.989742	-0.065781	0.477363	0.999752	-0.203879	0.0278002	0.999622	-0.123435	0.182842	1	0.0281159	0.761569	0.835868	0.0804444	0.385636	0.998412	0.231995
PNEG_00125	0.0532377	0.647587	1	-0.00439049	0.969947	1	-0.0121388	0.916862	1	-0.0576282	0.619716	1	-0.0653766	0.572627	1	-0.00774834	0.946721	1	0.0341725	0.772467	0.925913	-0.0104341	0.928389	0.993411	0.147238	0.2038	0.635771	-0.0446066	0.701078	1	0.113065	0.329569	0.989742	0.157672	0.166054	0.999752	0.00721442	0.949511	0.999622	-0.0239725	0.834082	1	-0.195095	0.0932757	0.170639	-0.0311869	0.783718	0.998412	-0.20231
PNEG_00126	-0.00225501	0.982286	1	-0.148494	0.147319	1	-0.0545854	0.5896	1	-0.146239	0.152896	1	-0.0523304	0.604463	1	0.0939088	0.356957	1	-0.0870762	0.391306	0.775291	-0.0715483	0.465166	0.963459	-0.0780028	0.429337	0.784177	0.015528	0.875601	1	0.00907344	0.927643	0.998508	-0.00645453	0.946528	0.999752	-0.0278795	0.771722	0.999622	0.00694744	0.942533	1	-0.0784379	0.4248	0.552854	0.0348269	0.715043	0.998412	-0.0505584
PNEG_00127	-0.0300933	0.743804	1	0.00433583	0.962253	1	-0.133988	0.145817	1	0.0344291	0.707244	1	-0.103894	0.25971	1	-0.138323	0.131513	1	0.0206019	0.820746	0.943048	-0.00666935	0.940173	0.995829	-0.0543257	0.544152	0.836227	-0.0272712	0.759394	1	-0.0749275	0.403762	0.989742	-0.0476563	0.586657	0.999752	-0.081259	0.350211	0.999622	-0.0507464	0.560559	1	0.0168873	0.847184	0.897	0.0305126	0.72524	0.998412	0.0981463
PNEG_00128	-0.0527294	0.785217	1	-0.0551827	0.775446	1	-0.0700375	0.717274	1	-0.00245329	0.989883	1	-0.0173081	0.928707	1	-0.0148548	0.938779	1	0.00180647	0.992532	0.998635	-0.0260096	0.892687	0.992966	-0.0788609	0.682656	0.897799	-0.0278161	0.885302	1	-0.0806674	0.675844	0.989742	-0.0528513	0.783884	0.999752	0.0572422	0.765992	0.999622	0.152545	0.427684	1	-0.600204	0.00185002	0.00723923	0.0953028	0.620068	0.998412	-0.657446
PNEG_00129	-0.00439784	0.989406	1	0.0548044	0.868578	1	-0.143898	0.663971	1	0.0592022	0.858139	1	-0.1395	0.673638	1	-0.198702	0.548562	1	0.236948	0.4743	0.809763	0.149068	0.652592	0.974707	-0.000690329	0.998337	1	-0.0878802	0.790702	1	-0.237638	0.472986	0.989742	-0.149758	0.65107	0.999752	0.0891404	0.78771	0.999622	0.14615	0.658846	1	-1.08328	0.00106907	0.00468204	0.05701	0.863259	0.998412	-1.17242
PNEG_00130	0.0413702	0.676645	1	0.00818652	0.934201	1	0.014538	0.883208	1	-0.0331837	0.737364	1	-0.0268322	0.785858	1	0.00635153	0.948699	1	0.107815	0.277879	0.70218	0.0695402	0.478957	0.964396	0.232193	0.0179242	0.31944	-0.0382749	0.696188	1	0.124378	0.203862	0.989742	0.162653	0.0926737	0.999752	0.00032878	0.997265	0.999622	0.0394281	0.681308	1	0.718056	4.0397e-14	3.54705e-12	0.0390993	0.682627	0.998412	0.717727
PNEG_00131	-0.00602941	0.969442	1	-0.111067	0.480724	1	-0.0946654	0.547473	1	-0.105038	0.504804	1	-0.088636	0.573222	1	0.016402	0.917042	1	-0.162903	0.301511	0.711265	-0.240142	0.126122	0.942219	-0.3063	0.0515706	0.419082	-0.0772388	0.623735	1	-0.143397	0.36347	0.989742	-0.0661586	0.67371	0.999752	0.0294784	0.850523	0.999622	-0.121137	0.439828	1	-0.215072	0.171547	0.275455	-0.150615	0.335839	0.998412	-0.244551
PNEG_00132	-0.150897	0.086306	1	-0.0729219	0.40335	1	-0.0647497	0.456336	1	0.0779754	0.375706	1	0.0861476	0.32589	1	0.00817224	0.925139	1	-0.128016	0.149281	0.611391	-0.0729753	0.396561	0.961447	-0.0375029	0.664246	0.889782	0.0550404	0.527833	1	0.0905127	0.300944	0.989742	0.0354724	0.675606	0.999752	-0.10563	0.217548	0.999622	-0.0353544	0.679928	1	-0.140578	0.106805	0.191769	0.0702757	0.410526	0.998412	-0.034948
PNEG_00133	-0.0925572	0.599285	1	-0.0177036	0.919275	1	0.0285646	0.869249	1	0.0748536	0.669894	1	0.121122	0.48747	1	0.0462682	0.789071	1	-0.0234492	0.892282	0.962651	-0.094421	0.576915	0.974104	-0.000372102	0.998247	1	-0.0709718	0.676575	1	0.0230771	0.892163	0.997388	0.0940489	0.571567	0.999752	0.0588715	0.717948	0.999622	0.0801685	0.623785	1	-0.615882	0.000372	0.00189153	0.021297	0.895075	0.998412	-0.674754
PNEG_00134	-0.1033	0.453349	1	-0.0446531	0.744898	1	-0.147893	0.28206	1	0.0586472	0.670107	1	-0.0445925	0.746446	1	-0.10324	0.452395	1	-0.191026	0.169373	0.620369	-0.0741401	0.586566	0.974118	-0.147724	0.281374	0.691558	0.116886	0.395864	1	0.0433022	0.75448	0.989742	-0.0735838	0.587856	0.999752	0.0703101	0.602693	0.999622	0.0310498	0.818811	1	-0.0617038	0.651656	0.748778	-0.0392603	0.770477	0.998412	-0.132014
PNEG_00135	-0.0148322	0.889351	1	-0.074411	0.485673	1	-0.00541738	0.959185	1	-0.0595788	0.576535	1	0.00941486	0.929103	1	0.0689937	0.514858	1	-0.289764	0.00673969	0.385013	-0.067765	0.508488	0.968127	-0.0882707	0.392306	0.76176	0.221999	0.0346349	1	0.201494	0.0567649	0.989742	-0.0205057	0.839514	0.999752	-0.000539976	0.995684	0.999622	-0.0448512	0.655258	1	-0.0530268	0.601146	0.709549	-0.0443112	0.656348	0.998412	-0.0524868
PNEG_00136	0.0169636	0.804641	1	-0.0346186	0.613778	1	0.0380773	0.577512	1	-0.0515823	0.451606	1	0.0211137	0.757188	1	0.0726959	0.287176	1	0.0723495	0.290633	0.709122	-0.0796381	0.241578	0.943968	-0.13029	0.0563566	0.438194	-0.151988	0.0253307	1	-0.202639	0.00298035	0.564697	-0.0506518	0.454838	0.999752	0.075896	0.259124	0.999622	0.0473139	0.482759	1	-0.196861	0.00384191	0.0132476	-0.0285821	0.6699	0.998412	-0.272757
PNEG_00137	0.0827672	0.357046	1	0.00852829	0.924525	1	0.0150077	0.867146	1	-0.074239	0.406677	1	-0.0677595	0.447268	1	0.0064794	0.94217	1	-0.118589	0.187966	0.63828	-0.154813	0.0787699	0.942219	-0.0767518	0.384122	0.757721	-0.036224	0.684012	1	0.0418376	0.63875	0.989742	0.0780615	0.370113	0.999752	0.0655535	0.448649	0.999622	0.0565754	0.514895	1	-0.0672608	0.445702	0.574126	-0.00897816	0.916733	0.998412	-0.132814
PNEG_00138	0.073368	0.353516	1	-0.00876622	0.911763	1	-0.0266366	0.736238	1	-0.0821342	0.29869	1	-0.100005	0.205576	1	-0.0178704	0.821112	1	-0.00779567	0.921729	0.973798	-0.0714891	0.365829	0.955221	-0.17847	0.0242869	0.332444	-0.0636935	0.42073	1	-0.170674	0.031341	0.983835	-0.106981	0.175657	0.999752	-0.155844	0.048459	0.999622	-0.172518	0.0290872	1	-0.184377	0.0199081	0.0505069	-0.016674	0.832943	0.998412	-0.0285332
PNEG_00139	0.101716	0.205701	1	0.0346038	0.667337	1	0.0678325	0.396691	1	-0.0671126	0.400312	1	-0.0338839	0.669226	1	0.0332287	0.675769	1	0.0144436	0.858673	0.954465	0.0654024	0.405085	0.963459	0.0756517	0.338101	0.728738	0.0509588	0.517741	1	0.0612082	0.439629	0.989742	0.0102493	0.893526	0.999752	-0.0386888	0.607287	0.999622	0.0398793	0.596233	1	-0.233114	0.00258436	0.00941668	0.078568	0.293022	0.998412	-0.194425
PNEG_00140	-0.0512138	0.592868	1	-0.0574951	0.548119	1	-0.0922002	0.335379	1	-0.00628127	0.94771	1	-0.0409864	0.66862	1	-0.0347051	0.716876	1	0.123071	0.198654	0.648613	0.040268	0.672921	0.974707	-0.0643322	0.501081	0.818338	-0.082803	0.38491	1	-0.187403	0.0497912	0.989742	-0.1046	0.271738	0.999752	0.0265192	0.778885	0.999622	0.00663237	0.944064	1	0.0452868	0.632219	0.735138	-0.0198868	0.833108	0.998412	0.0187677
PNEG_00141	0.0322001	0.684142	1	0.0297865	0.70602	1	-0.0644227	0.415669	1	-0.00241365	0.975542	1	-0.0966228	0.220776	1	-0.0942092	0.231424	1	0.0863477	0.271905	0.699507	0.0972331	0.206302	0.942219	0.040245	0.603522	0.86492	0.0108853	0.887256	1	-0.0461028	0.551072	0.989742	-0.0569881	0.451271	0.999752	-0.0208951	0.780071	0.999622	0.0297785	0.690998	1	0.177899	0.0176081	0.0456038	0.0506736	0.496104	0.998412	0.198794
PNEG_00142	-0.053414	0.633799	1	-0.0553632	0.621129	1	0.105089	0.34607	1	-0.00194924	0.986127	1	0.158503	0.155604	1	0.160452	0.150183	1	-0.146547	0.19159	0.641592	-0.0540594	0.626492	0.974707	-0.102406	0.357964	0.742522	0.092488	0.407147	1	0.0441418	0.693218	0.989742	-0.0483462	0.662454	0.999752	-0.157047	0.157292	0.999622	-0.143928	0.195499	1	0.461592	2.86376e-05	0.000212567	0.0131186	0.906072	0.998412	0.618638
PNEG_00143	0.0805622	0.613728	1	0.0579767	0.715968	1	0.056409	0.722232	1	-0.0225855	0.886294	1	-0.0241532	0.877954	1	-0.00156761	0.992034	1	0.0474956	0.755878	0.919933	-0.0828529	0.57933	0.974118	-0.150357	0.319838	0.718737	-0.130349	0.383263	1	-0.197853	0.19065	0.989742	-0.067504	0.647954	0.999752	0.175836	0.234035	0.999622	0.114638	0.441851	1	-0.0996267	0.515828	0.634432	-0.0611978	0.674143	0.998412	-0.275462
PNEG_00144	0.0299409	0.771802	1	0.0127499	0.901523	1	-0.0790331	0.444369	1	-0.017191	0.866989	1	-0.108974	0.289763	1	-0.091783	0.371662	1	0.0447658	0.657473	0.894016	0.12779	0.191358	0.942219	0.0966601	0.326526	0.723382	0.0830239	0.396177	1	0.0518942	0.598541	0.989742	-0.0311297	0.744014	0.999752	0.0169005	0.857556	0.999622	0.0590809	0.5311	1	0.0826361	0.384601	0.511349	0.0421804	0.651514	0.998412	0.0657356
PNEG_00145	-0.259588	0.315578	1	-0.236482	0.357629	1	0.0885008	0.722353	1	0.0231056	0.929846	1	0.348089	0.171591	1	0.324983	0.198973	1	0.181752	0.488005	0.816157	-0.0869752	0.736261	0.979706	0.0456262	0.859396	0.96073	-0.268728	0.292128	1	-0.136126	0.592611	0.989742	0.132601	0.596483	0.999752	0.391866	0.0920728	0.999622	0.0754123	0.751614	1	0.106787	0.657081	0.752383	-0.316453	0.168294	0.998412	-0.285079
PNEG_00146	0.0546938	0.633263	1	0.136161	0.230937	1	0.0974025	0.39103	1	0.0814675	0.471068	1	0.0427087	0.705281	1	-0.0387589	0.729168	1	-0.0178538	0.877535	0.958897	0.00416515	0.97043	0.996864	0.0407031	0.718208	0.911892	0.0220189	0.845462	1	0.0585569	0.6056	0.989742	0.036538	0.73936	0.999752	-0.0364795	0.739378	0.999622	-0.011108	0.919558	1	-0.232975	0.0391073	0.0856944	0.0253715	0.816137	0.998412	-0.196496
PNEG_00147	-0.0077551	0.952502	1	-0.010728	0.93422	1	0.0564101	0.662859	1	-0.00297291	0.981744	1	0.0641652	0.619807	1	0.0671381	0.603071	1	-0.149448	0.24588	0.691702	-0.153493	0.226539	0.942219	-0.192293	0.131585	0.551823	-0.00404495	0.974769	1	-0.0428456	0.738794	0.989742	-0.0388007	0.759281	0.999752	0.0262133	0.835074	0.999622	-0.0237029	0.851236	1	0.196907	0.118492	0.207881	-0.0499163	0.691197	0.998412	0.170693
PNEG_00148	0.00756442	0.955221	1	0.144997	0.279513	1	-0.0128354	0.923935	1	0.137433	0.305027	1	-0.0203998	0.879302	1	-0.157832	0.237819	1	0.24866	0.0661978	0.508979	0.164546	0.220436	0.942219	0.293426	0.0288192	0.358994	-0.0841145	0.528656	1	0.0447654	0.737292	0.989742	0.12888	0.330214	0.999752	-0.0113025	0.931541	0.999622	0.0507388	0.699847	1	0.316979	0.0157911	0.0420785	0.0620413	0.636329	0.998412	0.328281
PNEG_00149	-0.0276166	0.738959	1	-0.0418913	0.612592	1	-0.0535781	0.516199	1	-0.0142747	0.863067	1	-0.0259615	0.753191	1	-0.0116868	0.887239	1	0.0235527	0.778306	0.929162	0.0161316	0.843513	0.991404	0.209607	0.0100067	0.264883	-0.00742103	0.927771	1	0.186054	0.0224837	0.889085	0.193475	0.0149919	0.999752	0.0561536	0.47674	0.999622	0.0587672	0.457981	1	0.302932	0.000122712	0.000748153	0.00261368	0.973389	0.998412	0.246779
PNEG_00150	0.085725	0.271625	1	0.0390018	0.617023	1	-0.0487736	0.532606	1	-0.0467232	0.546429	1	-0.134499	0.0832014	1	-0.0877753	0.258306	1	0.107763	0.164432	0.619847	0.0514784	0.497899	0.967736	0.034362	0.652924	0.886288	-0.0562848	0.456993	1	-0.0734012	0.334991	0.989742	-0.0171164	0.818392	0.999752	0.0168707	0.819101	0.999622	0.00133738	0.985599	1	0.294292	6.40893e-05	0.000423342	-0.0155333	0.832472	0.998412	0.277421
PNEG_00151	-0.290986	0.0450077	1	-0.173797	0.226702	1	-0.120538	0.399003	1	0.11719	0.422226	1	0.170449	0.240395	1	0.0532586	0.711091	1	-0.173385	0.226674	0.677451	-0.0617805	0.658062	0.974707	-0.391082	0.00607102	0.218018	0.111604	0.429861	1	-0.217697	0.131324	0.989742	-0.329301	0.0190655	0.999752	0.00753365	0.955774	0.999622	-0.123739	0.366432	1	-0.633689	8.07087e-06	6.91789e-05	-0.131272	0.334677	0.998412	-0.641222
PNEG_00152	-0.0347483	0.751529	1	-0.103396	0.34702	1	-0.114114	0.297828	1	-0.0686478	0.532811	1	-0.0793658	0.469467	1	-0.0107181	0.922326	1	-0.0606502	0.583906	0.862324	0.0242158	0.820822	0.98902	0.161751	0.12957	0.550272	0.084866	0.431435	1	0.222401	0.0388576	0.989742	0.137535	0.184878	0.999752	0.155406	0.137412	0.999622	0.162671	0.121413	1	0.392714	0.000174266	0.00100861	0.00726462	0.943735	0.998412	0.237308
PNEG_00153	-0.0956683	0.416509	1	-0.0700706	0.549601	1	0.0547914	0.635411	1	0.0255977	0.827973	1	0.15046	0.19563	1	0.124862	0.280154	1	-0.159262	0.169091	0.620369	-0.150493	0.179587	0.942219	0.0367358	0.741932	0.920763	0.00876938	0.938697	1	0.195998	0.0840722	0.989742	0.187229	0.0878678	0.999752	-0.0222016	0.838825	0.999622	0.0884888	0.416606	1	0.0793606	0.471031	0.594778	0.11069	0.305159	0.998412	0.101562
PNEG_00154	-0.0578732	0.755374	1	0.0190269	0.91822	1	-0.00568	0.975535	1	0.0769001	0.678403	1	0.0521932	0.778271	1	-0.0247069	0.893713	1	0.0866626	0.641858	0.888086	-0.00686894	0.97042	0.996864	-0.0736896	0.691693	0.902208	-0.0935316	0.613339	1	-0.160352	0.387815	0.989742	-0.0668207	0.717349	0.999752	-0.0436676	0.815905	0.999622	-0.0340418	0.856195	1	-0.908887	2.8495e-06	2.80279e-05	0.0096258	0.959024	0.998412	-0.865219
PNEG_00155	-0.0180438	0.823331	1	0.0101424	0.899928	1	0.0802879	0.317963	1	0.0281862	0.726737	1	0.0983317	0.221301	1	0.0701454	0.381961	1	0.0506872	0.531969	0.840976	0.0343718	0.66851	0.974707	0.0173264	0.82961	0.950594	-0.0163154	0.838937	1	-0.0333608	0.678613	0.989742	-0.0170454	0.830604	0.999752	-0.0315807	0.694268	0.999622	-0.110204	0.171942	1	0.0481424	0.550631	0.664969	-0.0786231	0.328145	0.998412	0.0797231
PNEG_00156	0.124786	0.177513	1	0.0704496	0.446611	1	0.0262972	0.776277	1	-0.0543361	0.555319	1	-0.0984885	0.284895	1	-0.0441524	0.631745	1	0.142594	0.132052	0.600597	0.0268128	0.774723	0.982857	0.103013	0.272017	0.682855	-0.115781	0.214803	1	-0.0395806	0.671843	0.989742	0.0762003	0.409684	0.999752	-0.0732106	0.424281	0.999622	-0.0544697	0.552889	1	-0.264672	0.0044039	0.0149566	0.0187408	0.837789	0.998412	-0.191462
PNEG_00157	0.0273878	0.783989	1	0.0742884	0.456678	1	0.0762912	0.444363	1	0.0469006	0.63824	1	0.0489034	0.623761	1	0.00200279	0.983956	1	-0.0106321	0.915314	0.972589	-0.00646973	0.948181	0.995829	0.0650488	0.513637	0.823479	0.0041624	0.966672	1	0.0756809	0.447619	0.989742	0.0715185	0.471035	0.999752	-0.084383	0.39608	0.999622	-0.0511217	0.60732	1	0.608218	8.19458e-10	2.28686e-08	0.0332612	0.737917	0.998412	0.692601
PNEG_00158	0.0227829	0.81549	1	-0.0220489	0.821334	1	-0.0517576	0.595608	1	-0.0448318	0.645406	1	-0.0745405	0.443691	1	-0.0297087	0.76015	1	-0.238061	0.0161498	0.468865	-0.208785	0.0307635	0.942219	-0.290901	0.002852	0.180126	0.0292761	0.765625	1	-0.0528402	0.593716	0.989742	-0.0821163	0.39599	0.999752	-0.107847	0.264511	0.999622	-0.0764912	0.42971	1	-0.368061	0.00021002	0.00118507	0.0313555	0.745512	0.998412	-0.260215
PNEG_00159	-0.00699703	0.95118	1	-0.0853051	0.4567	1	-0.141869	0.215915	1	-0.0783081	0.493953	1	-0.134872	0.238879	1	-0.0565644	0.622331	1	0.120194	0.302094	0.711265	0.00388899	0.972699	0.996864	0.041228	0.717912	0.911892	-0.116305	0.303102	1	-0.078966	0.486337	0.989742	0.037339	0.735472	0.999752	0.107245	0.307768	0.999622	0.0155104	0.883908	1	-0.595537	1.34565e-07	1.93773e-06	-0.0917342	0.37962	0.998412	-0.702782
PNEG_00160	0.0118566	0.910328	1	0.0724161	0.489071	1	0.0352359	0.736201	1	0.0605595	0.562209	1	0.0233794	0.82281	1	-0.0371801	0.720211	1	-0.121674	0.250495	0.692168	0.036202	0.724538	0.979205	0.0299417	0.7718	0.933629	0.157876	0.128297	1	0.151616	0.146092	0.989742	-0.0062603	0.950631	0.999752	-0.0658858	0.522276	0.999622	-0.0300971	0.770522	1	0.16244	0.114817	0.202717	0.0357887	0.727409	0.998412	0.228326
PNEG_00161	-0.0682515	0.687051	1	-0.127682	0.451488	1	-0.0505821	0.7637	1	-0.0594306	0.72676	1	0.0176694	0.916611	1	0.0771	0.648078	1	-0.143716	0.405002	0.781045	-0.0753123	0.652911	0.974707	-0.0883692	0.59998	0.862647	0.0684042	0.686869	1	0.0553473	0.745787	0.989742	-0.0130569	0.937132	0.999752	0.0675096	0.676203	0.999622	-0.074454	0.648566	1	-0.192617	0.245762	0.364092	-0.141964	0.379484	0.998412	-0.260126
PNEG_00162	0.145629	0.401	1	0.121393	0.483845	1	-0.0249636	0.885564	1	-0.0242368	0.888749	1	-0.170593	0.32501	1	-0.146356	0.39841	1	0.227602	0.189846	0.64053	0.215707	0.213323	0.942219	0.140598	0.417611	0.777755	-0.011895	0.94524	1	-0.087004	0.615645	0.989742	-0.075109	0.664229	0.999752	-0.080807	0.640613	0.999622	0.000828197	0.996182	1	-0.117026	0.49945	0.620649	0.0816352	0.637087	0.998412	-0.0362193
PNEG_00163	-0.0399289	0.739096	1	-0.0470387	0.694518	1	0.0209329	0.860866	1	-0.0071098	0.952691	1	0.0608618	0.610534	1	0.0679716	0.569112	1	-0.117065	0.328982	0.730171	-0.0295949	0.802908	0.985835	0.00576563	0.961277	0.990617	0.08747	0.462626	1	0.122831	0.303036	0.989742	0.0353606	0.764248	0.999752	0.0456185	0.699163	0.999622	-0.00268309	0.981911	1	0.0457703	0.699539	0.787719	-0.0483015	0.681901	0.998412	0.000151814
PNEG_00164	-0.217003	0.0918357	1	0.0497433	0.692635	1	0.0564859	0.652252	1	0.266746	0.0367844	1	0.273489	0.0316232	1	0.00674268	0.956753	1	-0.285168	0.0221608	0.498503	-0.168197	0.161974	0.942219	-0.270043	0.0264987	0.344388	0.116971	0.342264	1	0.0151246	0.903359	0.997388	-0.101846	0.396733	0.999752	0.0750055	0.52463	0.999622	-0.177125	0.140122	1	0.0364935	0.760438	0.835229	-0.25213	0.0334115	0.998412	-0.0385119
PNEG_00165	-0.0532788	0.765194	1	-0.16521	0.357518	1	0.15201	0.381945	1	-0.111931	0.534181	1	0.205289	0.239098	1	0.31722	0.070801	1	0.149598	0.423023	0.792142	-0.00412151	0.98192	0.998335	0.307414	0.0858477	0.491436	-0.15372	0.393129	1	0.157815	0.372805	0.989742	0.311535	0.0700237	0.999752	0.0272135	0.872847	0.999622	-0.00832713	0.961283	1	-0.154896	0.379972	0.50663	-0.0355406	0.833261	0.998412	-0.182109
PNEG_00166	-0.227539	0.0393706	1	-0.0646583	0.55078	1	-0.0377567	0.725771	1	0.162881	0.140261	1	0.189783	0.0836817	1	0.0269016	0.802656	1	0.0245042	0.82063	0.943048	0.0741316	0.476251	0.964396	0.0434215	0.679203	0.895981	0.0496274	0.634292	1	0.0189172	0.857364	0.997352	-0.0307101	0.76139	0.999752	0.200615	0.0455973	0.999622	0.0290007	0.776253	1	0.064605	0.530718	0.647656	-0.171614	0.0843044	0.998412	-0.13601
PNEG_00167	0.0313917	0.844544	1	-0.0696454	0.664815	1	0.146665	0.352928	1	-0.101037	0.528124	1	0.115273	0.463634	1	0.216311	0.170846	1	-0.0742791	0.644249	0.8881	-0.128897	0.410985	0.963459	-0.0778503	0.620578	0.87337	-0.0546176	0.729994	1	-0.00357119	0.98205	0.999583	0.0510464	0.741252	0.999752	-0.003286	0.982625	0.999622	0.0157977	0.916878	1	-0.356011	0.0231415	0.0569832	0.0190837	0.898745	0.998412	-0.352725
PNEG_00168	-0.0164301	0.852265	1	-0.00100637	0.990892	1	-0.0739749	0.401509	1	0.0154238	0.861111	1	-0.0575448	0.514013	1	-0.0729686	0.407578	1	0.0687835	0.435628	0.797286	0.0710569	0.418489	0.963459	0.127117	0.148034	0.571657	0.00227344	0.979344	1	0.0583336	0.506717	0.989742	0.0560601	0.521508	0.999752	-0.0752116	0.389514	0.999622	-0.0998391	0.253824	1	-0.289201	0.000992388	0.00443801	-0.0246275	0.778165	0.998412	-0.213989
PNEG_00169	-0.219029	0.544044	1	-0.279892	0.438817	1	-0.0976698	0.783276	1	-0.0608629	0.868231	1	0.121359	0.736398	1	0.182222	0.613751	1	-0.63028	0.0828178	0.539498	-0.353507	0.303463	0.949386	-0.0178085	0.958084	0.990113	0.276773	0.445368	1	0.612472	0.087309	0.989742	0.335699	0.320739	0.999752	0.15275	0.637324	0.999622	-0.27226	0.413222	1	-0.476386	0.162602	0.263679	-0.425011	0.194515	0.998412	-0.629137
PNEG_00170	0.0728413	0.511643	1	-0.0160863	0.884862	1	0.0123924	0.91103	1	-0.0889276	0.422546	1	-0.0604488	0.585018	1	0.0284788	0.797147	1	0.0221323	0.842118	0.951953	-0.00131728	0.990472	0.998335	-0.0190522	0.863178	0.962056	-0.0234496	0.831757	1	-0.0411845	0.709673	0.989742	-0.017735	0.871702	0.999752	-0.0693639	0.526879	0.999622	-0.0430119	0.695025	1	-0.134573	0.222011	0.336805	0.026352	0.809897	0.998412	-0.0652095
PNEG_00171	0.0226395	0.864213	1	0.0203818	0.87734	1	0.0159211	0.903767	1	-0.00225768	0.986324	1	-0.00671835	0.959204	1	-0.00446068	0.972838	1	-0.0604025	0.64663	0.889517	-0.0226224	0.860202	0.992223	0.0712855	0.579125	0.853041	0.0377801	0.770223	1	0.131688	0.30889	0.989742	0.0939079	0.456275	0.999752	-0.0332859	0.790158	0.999622	-0.0331417	0.791765	1	0.0557659	0.657944	0.752892	0.000144228	0.999078	0.999401	0.0890518
PNEG_00172	-0.0678321	0.532218	1	0.0166259	0.877742	1	-0.184698	0.0892121	1	0.084458	0.435399	1	-0.116866	0.283096	1	-0.201324	0.0631771	1	-0.0364778	0.737615	0.916172	-0.0910684	0.396861	0.961447	-0.188726	0.081201	0.491126	-0.0545906	0.612758	1	-0.152248	0.160922	0.989742	-0.0976576	0.362283	0.999752	0.0287336	0.788668	0.999622	0.0409353	0.703159	1	-0.334391	0.00229846	0.00862275	0.0122017	0.908983	0.998412	-0.363124
PNEG_00173	-0.0299613	0.756066	1	-0.00680621	0.943642	1	-0.0765438	0.426785	1	0.0231551	0.81	1	-0.0465825	0.628755	1	-0.0697376	0.468401	1	0.0321134	0.739538	0.916172	0.0230396	0.809724	0.987588	0.0106901	0.911276	0.97724	-0.00907378	0.924488	1	-0.0214233	0.823383	0.996252	-0.0123495	0.89665	0.999752	0.0363179	0.701929	0.999622	-0.0908638	0.340371	1	-0.390219	5.18973e-05	0.000354517	-0.127182	0.180246	0.998412	-0.426537
PNEG_00174	0.0620623	0.541508	1	0.0131435	0.89714	1	0.125076	0.215367	1	-0.0489188	0.629125	1	0.0630142	0.530944	1	0.111933	0.265806	1	0.0937852	0.357613	0.75331	0.0343979	0.731964	0.979205	0.0597652	0.552997	0.84017	-0.0593873	0.553464	1	-0.03402	0.735056	0.989742	0.0253673	0.797742	0.999752	0.131588	0.182199	0.999622	0.114444	0.247533	1	0.192268	0.0527368	0.108055	-0.0171442	0.86094	0.998412	0.0606798
PNEG_00175	0.0649964	0.454831	1	0.00287129	0.9737	1	0.0170673	0.843841	1	-0.0621251	0.472591	1	-0.0479291	0.577488	1	0.014196	0.869145	1	0.0484194	0.585701	0.863637	0.122461	0.152282	0.942219	0.0366725	0.671938	0.894048	0.0740421	0.386875	1	-0.0117469	0.892123	0.997388	-0.085789	0.302754	0.999752	-0.00617476	0.940068	0.999622	0.00432149	0.958215	1	-0.165744	0.0499346	0.103551	0.0104963	0.897638	0.998412	-0.159569
PNEG_00176	-0.473669	0.0754011	1	-0.351634	0.17835	1	-0.377307	0.147446	1	0.122035	0.655971	1	0.0963618	0.72427	1	-0.0256736	0.923729	1	0.000727513	0.997803	0.999709	-0.0418989	0.868865	0.992601	-0.159811	0.536771	0.834403	-0.0426264	0.867371	1	-0.160539	0.537188	0.989742	-0.117912	0.63656	0.999752	-0.0890707	0.713671	0.999622	0.0889361	0.711627	1	-0.515974	0.0480138	0.100377	0.178007	0.455951	0.998412	-0.426903
PNEG_00177	-0.038542	0.76569	1	0.0214076	0.868412	1	-0.00143279	0.991151	1	0.0599496	0.642741	1	0.0371092	0.773953	1	-0.0228404	0.859563	1	-0.00590774	0.963635	0.989189	0.0187121	0.88478	0.992966	0.0787765	0.541972	0.836227	0.0246198	0.848866	1	0.0846843	0.51232	0.989742	0.0600645	0.640953	0.999752	-0.0337941	0.792982	0.999622	0.00395373	0.975512	1	0.720835	1.96807e-08	3.49018e-07	0.0377479	0.769275	0.998412	0.75463
PNEG_00178	-0.0740771	0.485036	1	-0.183385	0.0845771	1	-0.0780113	0.460757	1	-0.109308	0.304826	1	-0.0039342	0.970382	1	0.105374	0.321068	1	-0.0967102	0.362423	0.758203	-0.0811794	0.438513	0.963459	-0.120727	0.251243	0.675273	0.0155308	0.882761	1	-0.0240163	0.82034	0.995693	-0.0395472	0.704681	0.999752	-0.0589598	0.570738	0.999622	0.00416466	0.968067	1	0.0212961	0.838406	0.891394	0.0631245	0.54287	0.998412	0.0802559
PNEG_00179	0.0434818	0.594589	1	-0.0192258	0.814157	1	0.0543917	0.503033	1	-0.0627076	0.441574	1	0.0109099	0.892741	1	0.0736175	0.363417	1	0.0177517	0.831954	0.948694	0.0191838	0.814196	0.98902	0.242704	0.00278888	0.179285	0.00143219	0.986032	1	0.224953	0.00568853	0.653492	0.22352	0.00480226	0.751659	0.0326335	0.683735	0.999622	0.0367985	0.647181	1	0.357335	7.46906e-06	6.49483e-05	0.00416497	0.958252	0.998412	0.324701
PNEG_00180	0.0475447	0.704289	1	0.0698205	0.576702	1	0.00355642	0.977323	1	0.0222758	0.858437	1	-0.0439883	0.724752	1	-0.0662641	0.595253	1	0.167726	0.180401	0.630105	0.0677383	0.586183	0.974118	0.0174307	0.888936	0.972608	-0.0999874	0.420382	1	-0.150295	0.227269	0.989742	-0.0503076	0.684214	0.999752	0.0501108	0.684955	0.999622	0.0620035	0.616087	1	-0.0104211	0.933135	0.9557	0.0118927	0.923079	0.998412	-0.0605319
PNEG_00181	0.0666776	0.46661	1	-0.0093299	0.91897	1	0.0185595	0.839085	1	-0.0760075	0.405475	1	-0.0481181	0.597176	1	0.0278894	0.75969	1	-0.0664094	0.474659	0.809763	-0.0850345	0.351453	0.949584	-0.0932915	0.308869	0.708636	-0.0186251	0.839195	1	-0.0268821	0.770619	0.989742	-0.00825694	0.92735	0.999752	-0.165967	0.0696706	0.999622	-0.0888441	0.331504	1	-0.057451	0.532375	0.649238	0.0771227	0.399312	0.998412	0.108516
PNEG_00182	-0.0245019	0.916728	1	-0.0213247	0.927248	1	-0.049691	0.831216	1	0.00317718	0.989149	1	-0.0251892	0.913983	1	-0.0283664	0.902854	1	-0.328246	0.164759	0.620248	-0.239173	0.292572	0.949386	-0.530121	0.0232039	0.326978	0.0890728	0.703583	1	-0.201875	0.400669	0.989742	-0.290948	0.208485	0.999752	0.137672	0.553182	0.999622	-0.177861	0.456171	1	-0.514146	0.039584	0.0864174	-0.315533	0.177124	0.998412	-0.651818
PNEG_00183	0.0975298	0.481287	1	0.0723069	0.601424	1	-0.00240268	0.986158	1	-0.0252229	0.855023	1	-0.0999325	0.46934	1	-0.0747096	0.588379	1	0.165496	0.229968	0.679896	0.0273023	0.842178	0.991404	0.0310264	0.821347	0.947709	-0.138194	0.312279	1	-0.13447	0.326477	0.989742	0.00372409	0.978202	0.999752	0.139542	0.304591	0.999622	-0.0335234	0.806028	1	-0.197262	0.151203	0.249121	-0.173065	0.202488	0.998412	-0.336804
PNEG_00184	0.0208063	0.905369	1	0.120575	0.49076	1	0.0563771	0.747303	1	0.0997683	0.568525	1	0.0355707	0.8389	1	-0.0641975	0.713617	1	0.120797	0.490391	0.817318	0.154329	0.377893	0.960239	0.17324	0.322324	0.720606	0.0335323	0.84804	1	0.0524433	0.76445	0.989742	0.018911	0.913893	0.999752	-0.101896	0.560239	0.999622	-0.00897305	0.95909	1	0.160869	0.35775	0.483083	0.0929227	0.595245	0.998412	0.262765
PNEG_00185	0.0336055	0.698869	1	0.00970314	0.911012	1	0.0175388	0.839655	1	-0.0239024	0.78278	1	-0.0160667	0.852747	1	0.00783565	0.927829	1	-0.0171457	0.844157	0.951953	-0.0567672	0.511058	0.968127	-0.0408211	0.637262	0.880725	-0.0396214	0.647098	1	-0.0236753	0.784896	0.9911	0.0159461	0.85272	0.999752	-0.145388	0.0895166	0.999622	-0.120598	0.159514	1	0.0731322	0.393175	0.520187	0.0247902	0.772379	0.998412	0.21852
PNEG_00186	0.101328	0.529339	1	0.0864635	0.591359	1	0.0835898	0.603613	1	-0.0148646	0.926395	1	-0.0177383	0.912187	1	-0.00287375	0.985742	1	0.167696	0.301582	0.711265	0.167544	0.300329	0.949386	0.156261	0.334531	0.728561	-0.000151829	0.99925	1	-0.011435	0.943632	0.998781	-0.0112832	0.944183	0.999752	-0.100416	0.533768	0.999622	-0.0160172	0.92093	1	0.0490174	0.761464	0.835868	0.0843987	0.600772	0.998412	0.149433
PNEG_00187	-0.170189	0.0338473	1	-0.163292	0.0412082	1	-0.0807013	0.309736	1	0.00689721	0.931809	1	0.0894877	0.263713	1	0.0825904	0.300982	1	-0.0217746	0.793512	0.931413	0.109937	0.173657	0.942219	0.0485086	0.551319	0.839913	0.131712	0.104674	1	0.0702833	0.390146	0.989742	-0.0614285	0.438903	0.999752	0.0388141	0.629755	0.999622	-0.0278542	0.731235	1	0.232076	0.00402257	0.0138048	-0.0666682	0.406155	0.998412	0.193262
PNEG_00188	0.0767689	0.632303	1	-0.0110735	0.94516	1	0.0918139	0.563989	1	-0.0878424	0.582439	1	0.015045	0.924095	1	0.102887	0.516149	1	-0.436622	0.00747745	0.385013	-0.297174	0.056293	0.942219	-0.124239	0.422658	0.781227	0.139448	0.390065	1	0.312384	0.0531237	0.989742	0.172936	0.261144	0.999752	-0.0523512	0.728681	0.999622	-0.0459544	0.761775	1	-0.021822	0.886608	0.923817	0.00639682	0.966094	0.998412	0.0305292
PNEG_00189	-0.265616	0.249165	1	-0.135357	0.555387	1	-0.160868	0.483125	1	0.130259	0.572583	1	0.104748	0.649815	1	-0.0255113	0.911586	1	-0.176021	0.439106	0.799548	-0.151231	0.502892	0.967789	-0.430115	0.0584452	0.443347	0.0247901	0.912933	1	-0.254095	0.265662	0.989742	-0.278885	0.218244	0.999752	0.0625033	0.780223	0.999622	-0.203731	0.365528	1	-0.898425	8.97634e-05	0.000573976	-0.266234	0.235538	0.998412	-0.960928
PNEG_00190	0.0348822	0.782328	1	0.0374977	0.765954	1	0.0392217	0.75493	1	0.00261549	0.983391	1	0.00433953	0.972376	1	0.00172404	0.988998	1	-0.108514	0.38752	0.772055	-0.0790695	0.520666	0.969302	-0.172278	0.16505	0.591999	0.0294448	0.812403	1	-0.0637642	0.610129	0.989742	-0.093209	0.446972	0.999752	-0.0451241	0.709245	0.999622	-0.0496554	0.68249	1	-0.692948	4.05256e-08	6.72315e-07	-0.00453124	0.970091	0.998412	-0.647824
PNEG_00191	-0.0910199	0.665212	1	0.115493	0.573118	1	0.0375636	0.854944	1	0.206513	0.31738	1	0.128584	0.534571	1	-0.0779296	0.699066	1	-0.106822	0.588754	0.865461	-0.279617	0.145691	0.942219	0.179764	0.335403	0.728738	-0.172795	0.376403	1	0.286586	0.131201	0.989742	0.459381	0.0126568	0.999752	-0.165333	0.344748	0.999622	-0.118671	0.498652	1	0.369182	0.0311664	0.072061	0.0466616	0.790179	0.998412	0.534515
PNEG_00192	0.124358	0.452496	1	0.171652	0.2994	1	-0.117021	0.480125	1	0.0472937	0.774685	1	-0.241379	0.144788	1	-0.288672	0.0809566	1	0.327631	0.0485761	0.507886	0.276461	0.0951601	0.942219	0.288412	0.0819172	0.491126	-0.0511695	0.756794	1	-0.0392184	0.812509	0.993971	0.0119511	0.942222	0.999752	-0.00115694	0.994398	0.999622	0.0112588	0.945546	1	0.207463	0.208047	0.319662	0.0124158	0.939896	0.998412	0.20862
PNEG_00193	-0.0159752	0.88823	1	-0.078963	0.487518	1	0.0215935	0.848656	1	-0.0629878	0.579684	1	0.0375687	0.739857	1	0.100556	0.374435	1	0.0475032	0.677075	0.896147	0.0215628	0.848217	0.991404	-0.0928532	0.412948	0.772022	-0.0259404	0.817918	1	-0.140356	0.215927	0.989742	-0.114416	0.307048	0.999752	0.103999	0.350445	0.999622	-0.111268	0.321877	1	-0.0740198	0.511524	0.630646	-0.215267	0.0534785	0.998412	-0.178019
PNEG_00194	0.0655829	0.403794	1	0.0912515	0.244652	1	0.0531136	0.498149	1	0.0256685	0.742991	1	-0.0124693	0.873404	1	-0.0381378	0.625476	1	0.105685	0.179077	0.628954	0.057445	0.461891	0.963459	0.0330352	0.673009	0.894048	-0.0482398	0.536147	1	-0.0726496	0.352732	0.989742	-0.0244098	0.753076	0.999752	0.0374365	0.627047	0.999622	0.0629142	0.414573	1	0.3845	5.74927e-07	7.03992e-06	0.0254777	0.740265	0.998412	0.347064
PNEG_00195	-0.0755517	0.323738	1	-0.0452195	0.552895	1	-0.135111	0.0768947	1	0.0303322	0.691628	1	-0.0595594	0.437128	1	-0.0898917	0.238663	1	0.129975	0.0939444	0.549026	0.104153	0.169416	0.942219	0.128664	0.0909336	0.503089	-0.0258225	0.731921	1	-0.0013115	0.986176	1	0.024511	0.739943	0.999752	-0.0912548	0.217572	0.999622	0.00525279	0.943357	1	0.224031	0.00236853	0.00882684	0.0965076	0.18995	0.998412	0.315286
PNEG_00196	0.100352	0.340676	1	0.0812416	0.440005	1	0.0891264	0.395795	1	-0.0191105	0.855142	1	-0.0112256	0.914394	1	0.00788484	0.939748	1	0.0550848	0.603235	0.870616	-0.0264531	0.800292	0.984638	-0.118469	0.260797	0.675732	-0.0815379	0.435451	1	-0.173554	0.0994158	0.989742	-0.0920163	0.375868	0.999752	0.00687372	0.946617	0.999622	-0.0155847	0.879745	1	0.240827	0.0189767	0.0484512	-0.0224584	0.826406	0.998412	0.233953
PNEG_00197	-0.0642148	0.584646	1	-0.0671525	0.567045	1	-0.0181868	0.876414	1	-0.00293774	0.980052	1	0.046028	0.694322	1	0.0489657	0.675464	1	-0.0115248	0.922984	0.973798	0.0120511	0.918322	0.993411	-0.125801	0.28799	0.694883	0.0235758	0.841362	1	-0.114277	0.33555	0.989742	-0.137853	0.238568	0.999752	0.0740787	0.525412	0.999622	-0.152082	0.196475	1	0.00520769	0.964718	0.978582	-0.226161	0.0530716	0.998412	-0.068871
PNEG_00198	-0.0439259	0.76161	1	-0.0949214	0.512139	1	0.0377893	0.793559	1	-0.0509955	0.724825	1	0.0817151	0.571639	1	0.132711	0.358322	1	-0.326134	0.0246767	0.498503	-0.298981	0.03808	0.942219	-0.338898	0.0189948	0.321039	0.0271525	0.851516	1	-0.0127642	0.930036	0.998508	-0.0399167	0.782155	0.999752	-0.0264397	0.854135	0.999622	-0.147894	0.305106	1	-0.659811	6.1855e-06	5.53925e-05	-0.121454	0.398831	0.998412	-0.633371
PNEG_00199	-0.0552697	0.477309	1	0.0125663	0.870934	1	-0.0916709	0.237086	1	0.0678359	0.381323	1	-0.0364012	0.63934	1	-0.104237	0.177204	1	-0.0862877	0.262975	0.693529	-0.133164	0.0788942	0.942219	-0.218529	0.00423127	0.203527	-0.0468763	0.538971	1	-0.132242	0.0855344	0.989742	-0.0853653	0.258867	0.999752	-0.00366204	0.960416	0.999622	0.00163555	0.98236	1	-0.246429	0.00105087	0.00462484	0.00529759	0.942577	0.998412	-0.242767
PNEG_00200	-0.0948448	0.502645	1	-0.0389254	0.782753	1	-0.121743	0.388779	1	0.0559194	0.692527	1	-0.0268984	0.84924	1	-0.0828178	0.557482	1	-0.169438	0.230057	0.679896	-0.183858	0.1892	0.942219	-0.291134	0.0384218	0.399764	-0.0144197	0.918374	1	-0.121696	0.389063	0.989742	-0.107276	0.444017	0.999752	0.0251639	0.85556	0.999622	-0.126229	0.362855	1	-0.271468	0.0515954	0.106321	-0.151393	0.2738	0.998412	-0.296632
PNEG_00201	0.0783997	0.602551	1	0.0247127	0.869621	1	-0.07118	0.636432	1	-0.0536869	0.721307	1	-0.14958	0.320372	1	-0.0958927	0.52411	1	0.0131556	0.930487	0.977949	-0.00740124	0.960799	0.996864	0.0992757	0.509734	0.820525	-0.0205568	0.891432	1	0.0861201	0.56746	0.989742	0.106677	0.478102	0.999752	-0.0082597	0.956141	0.999622	0.0183044	0.903009	1	0.645824	1.67163e-05	0.000132261	0.0265641	0.859563	0.998412	0.654083
PNEG_00202	0.0595972	0.797861	1	-0.103753	0.65703	1	0.077443	0.738316	1	-0.16335	0.483326	1	0.0178457	0.938467	1	0.181196	0.435087	1	-0.194303	0.40891	0.783731	-0.189535	0.413346	0.963459	-0.244909	0.293123	0.70188	0.00476789	0.983737	1	-0.0506058	0.829611	0.99722	-0.0553737	0.811008	0.999752	-0.0106821	0.962094	0.999622	0.0249214	0.911802	1	-0.0377046	0.867652	0.911452	0.0356036	0.873796	0.998412	-0.0270225
PNEG_00203	0.0411401	0.730992	1	0.030843	0.796228	1	0.00350445	0.97656	1	-0.0102971	0.931063	1	-0.0376357	0.751528	1	-0.0273386	0.817758	1	-0.125082	0.291244	0.709122	-0.116345	0.315674	0.949386	-0.0732711	0.5286	0.829752	0.00873666	0.940521	1	0.0518107	0.659015	0.989742	0.043074	0.70756	0.999752	0.0186159	0.866854	0.999622	0.0766991	0.490008	1	0.436451	7.66271e-05	0.000497687	0.0580831	0.598704	0.998412	0.417835
PNEG_00204	0.0471135	0.777402	1	-0.0319542	0.848169	1	-0.0202312	0.903247	1	-0.0790677	0.634692	1	-0.0673447	0.684859	1	0.011723	0.943764	1	-0.204418	0.22122	0.674294	0.0813015	0.616749	0.974707	-0.0412921	0.800892	0.939463	0.285719	0.0822544	1	0.163126	0.324838	0.989742	-0.122594	0.446359	0.999752	-0.0304732	0.846024	0.999622	-0.043172	0.783748	1	0.702548	5.92735e-06	5.34799e-05	-0.0126988	0.935426	0.998412	0.733021
PNEG_00205	0.0493524	0.649203	1	-0.0258157	0.812193	1	-0.0950152	0.382218	1	-0.075168	0.487631	1	-0.144368	0.182851	1	-0.0691995	0.523756	1	-0.164006	0.130135	0.600597	-0.0759164	0.473709	0.963459	-0.0496576	0.640357	0.88104	0.0880897	0.410705	1	0.114349	0.287028	0.989742	0.0262588	0.802495	0.999752	0.0652138	0.529701	0.999622	0.0401121	0.700079	1	-0.0801299	0.446419	0.574583	-0.0251017	0.807983	0.998412	-0.145344
PNEG_00206	-0.00952285	0.939904	1	0.00705883	0.95526	1	-0.0948283	0.452462	1	0.0165817	0.895074	1	-0.0853055	0.498815	1	-0.101887	0.41736	1	0.00921006	0.940844	0.983674	-0.0490751	0.686283	0.974707	-0.0685219	0.575249	0.851622	-0.0582852	0.63236	1	-0.0777319	0.52611	0.989742	-0.0194467	0.871235	0.999752	0.134907	0.24755	0.999622	0.0402936	0.731811	1	-0.352184	0.00368021	0.012786	-0.094613	0.414405	0.998412	-0.487091
PNEG_00207	0.191444	0.276428	1	0.391899	0.0234162	1	0.0761523	0.665515	1	0.200455	0.237754	1	-0.115292	0.505371	1	-0.315746	0.063342	1	0.113454	0.511619	0.829783	0.0455265	0.787014	0.984638	0.0669976	0.692373	0.902768	-0.0679274	0.685323	1	-0.0464563	0.782752	0.990129	0.0214711	0.895837	0.999752	0.128578	0.416563	0.999622	0.0646678	0.685162	1	0.910907	3.61964e-09	8.19542e-08	-0.0639101	0.683512	0.998412	0.782329
PNEG_00208	0.237248	0.191875	1	0.107485	0.557765	1	-0.0323039	0.86139	1	-0.129763	0.466888	1	-0.269552	0.134355	1	-0.139789	0.441533	1	0.248116	0.178271	0.628954	0.300402	0.0883246	0.942219	0.400972	0.0228768	0.326978	0.0522857	0.761333	1	0.152856	0.374435	0.989742	0.10057	0.538317	0.999752	0.0269994	0.865222	0.999622	-0.00540947	0.973108	1	0.549213	0.00042546	0.00211554	-0.0324088	0.837338	0.998412	0.522214
PNEG_00209	-0.112263	0.265833	1	0.0230338	0.81702	1	-0.0214503	0.829296	1	0.135297	0.17718	1	0.0908131	0.364755	1	-0.0444841	0.652687	1	0.0894877	0.376658	0.766979	-0.0668391	0.500573	0.967736	0.0545048	0.582338	0.853878	-0.156327	0.114044	1	-0.0349829	0.723278	0.989742	0.121344	0.209795	0.999752	-0.158223	0.0924386	0.999622	-0.0437116	0.641264	1	0.482194	1.58933e-07	2.23499e-06	0.114512	0.222051	0.998412	0.640417
PNEG_00210	-0.0732894	0.610505	1	-0.131797	0.359892	1	0.00433838	0.975811	1	-0.0585076	0.684961	1	0.0776277	0.588127	1	0.136135	0.34247	1	-0.279313	0.0531879	0.507886	-0.294215	0.0389855	0.942219	-0.266029	0.0626016	0.461815	-0.0149024	0.917665	1	0.0132837	0.926756	0.998508	0.0281861	0.843268	0.999752	-0.21183	0.136633	0.999622	-0.281965	0.0486091	1	-0.721938	8.23908e-07	9.56682e-06	-0.0701351	0.624291	0.998412	-0.510108
PNEG_00211	0.00746467	0.932055	1	0.0130927	0.880826	1	0.0898214	0.300685	1	0.00562806	0.948543	1	0.0823567	0.341958	1	0.0767287	0.374722	1	0.0852265	0.331955	0.732702	0.013787	0.873218	0.992601	0.0459592	0.595928	0.860544	-0.0714395	0.40744	1	-0.0392673	0.6499	0.989742	0.0321723	0.705199	0.999752	-0.126101	0.135381	0.999622	-0.136387	0.107625	1	-0.047406	0.577183	0.688021	-0.0102857	0.903273	0.998412	0.0786954
PNEG_00212	0.0766906	0.508487	1	0.0706914	0.541751	1	0.118769	0.303953	1	-0.00599926	0.958585	1	0.0420781	0.714926	1	0.0480773	0.676089	1	0.0163807	0.88846	0.961988	0.0467748	0.685078	0.974707	0.0704771	0.542042	0.836227	0.030394	0.792376	1	0.0540964	0.640149	0.989742	0.0237023	0.835647	0.999752	-0.0665036	0.5602	0.999622	-0.140101	0.221527	1	-0.0877021	0.445392	0.574126	-0.0735969	0.519765	0.998412	-0.0211984
PNEG_00213	-0.0285532	0.797511	1	-1.92305e-05	0.999862	1	-0.0364261	0.74233	1	0.028534	0.797019	1	-0.00787291	0.943378	1	-0.0364069	0.741669	1	0.106502	0.339797	0.738243	0.154189	0.158343	0.942219	0.127249	0.246801	0.673684	0.0476869	0.661687	1	0.0207466	0.849793	0.997352	-0.0269403	0.801643	0.999752	0.0516971	0.624479	0.999622	0.0560325	0.596652	1	0.478177	5.2089e-06	4.7594e-05	0.00433549	0.96708	0.998412	0.426479
PNEG_00214	-0.203174	0.0987643	1	0.000383904	0.997468	1	-0.0966046	0.425934	1	0.203558	0.0967473	1	0.10657	0.385896	1	-0.0969885	0.422129	1	0.0590339	0.625448	0.881125	0.0106876	0.927977	0.993411	0.161133	0.17194	0.596898	-0.0483463	0.682453	1	0.102099	0.386478	0.989742	0.150445	0.19128	0.999752	0.102985	0.370211	0.999622	0.0824161	0.475465	1	-0.32472	0.00662112	0.0209456	-0.0205688	0.85662	0.998412	-0.427705
PNEG_00215	-0.105851	0.621911	1	-0.0869701	0.684394	1	0.103242	0.625591	1	0.0188811	0.929983	1	0.209094	0.32518	1	0.190213	0.369217	1	-0.089203	0.676828	0.896147	-0.219196	0.299043	0.949386	0.0728121	0.728194	0.916287	-0.129993	0.540813	1	0.162015	0.442588	0.989742	0.292008	0.160378	0.999752	-0.341781	0.0935483	0.999622	-0.0441091	0.827325	1	0.389022	0.0523364	0.107357	0.297672	0.143602	0.998412	0.730803
PNEG_00216	-0.039786	0.745058	1	-0.0452582	0.711184	1	-0.0317564	0.794684	1	-0.00547221	0.964312	1	0.0080296	0.947567	1	0.0135018	0.911859	1	0.139645	0.257667	0.693035	0.0477265	0.696594	0.976154	0.178696	0.144138	0.568398	-0.0919187	0.45152	1	0.0390505	0.748976	0.989742	0.130969	0.279302	0.999752	-0.0871673	0.464249	0.999622	0.057532	0.628682	1	0.819009	3.90112e-12	2.19438e-10	0.144699	0.223295	0.998412	0.906177
PNEG_00217	0.0549098	0.592635	1	0.0726334	0.477992	1	-0.0359707	0.725893	1	0.0177236	0.862111	1	-0.0908806	0.374225	1	-0.108604	0.287043	1	0.0315931	0.762263	0.922511	0.0683509	0.504741	0.967789	0.0244468	0.812471	0.943249	0.0367578	0.720052	1	-0.00714625	0.944763	0.998781	-0.043904	0.664249	0.999752	0.0397075	0.693595	0.999622	0.0385251	0.703074	1	0.0506505	0.618227	0.723308	-0.00118234	0.990595	0.998412	0.010943
PNEG_00218	0.105364	0.305171	1	0.121618	0.234467	1	0.0657508	0.520456	1	0.0162535	0.872445	1	-0.0396135	0.695632	1	-0.055867	0.579368	1	0.233659	0.0285675	0.498503	0.157345	0.129773	0.942219	0.240674	0.0206264	0.324539	-0.0763138	0.454801	1	0.00701561	0.945282	0.998781	0.0833295	0.401016	0.999752	-0.0500302	0.610432	0.999622	-0.212257	0.0336445	1	0.279815	0.00415336	0.0141726	-0.162227	0.101699	0.998412	0.329845
PNEG_00219	-0.0491904	0.567553	1	0.0241892	0.777382	1	-0.0522483	0.541845	1	0.0733796	0.39178	1	-0.00305796	0.971562	1	-0.0764376	0.370108	1	0.129704	0.136644	0.604174	0.0530909	0.535793	0.972967	0.134734	0.116474	0.539365	-0.0766133	0.369505	1	0.00503009	0.953065	0.998781	0.0816434	0.331272	0.999752	0.0824777	0.32109	0.999622	0.0123522	0.882542	1	0.441971	9.22946e-08	1.39605e-06	-0.0701255	0.396898	0.998412	0.359493
PNEG_00220	0.065491	0.612014	1	-0.0206791	0.873073	1	0.0182056	0.887554	1	-0.0861701	0.50342	1	-0.0472854	0.712009	1	0.0388848	0.762031	1	0.0300844	0.818792	0.943048	-0.0116164	0.927922	0.993411	0.175167	0.170823	0.596898	-0.0417008	0.745724	1	0.145083	0.257314	0.989742	0.186784	0.13543	0.999752	0.148066	0.231415	0.999622	0.201357	0.104005	1	-0.153259	0.228392	0.344022	0.0532913	0.662108	0.998412	-0.301325
PNEG_00221	-0.110882	0.530582	1	-0.173613	0.326202	1	-0.088923	0.614713	1	-0.0627311	0.722958	1	0.0219591	0.901143	1	0.0846903	0.631926	1	-0.274794	0.12049	0.588116	-0.166069	0.346327	0.949584	-0.293242	0.0968415	0.511938	0.108726	0.538508	1	-0.0184476	0.91701	0.998058	-0.127174	0.470963	0.999752	0.0476662	0.786853	0.999622	-0.0549944	0.755322	1	-0.123858	0.48343	0.60576	-0.102661	0.560251	0.998412	-0.171524
PNEG_00222	0.118258	0.165853	1	0.141764	0.0954852	1	0.0697447	0.41257	1	0.0235065	0.780498	1	-0.048513	0.565602	1	-0.0720195	0.391936	1	0.180941	0.0352679	0.507886	0.0455667	0.590373	0.974118	0.153664	0.0694444	0.478011	-0.135374	0.106955	1	-0.0272769	0.745291	0.989742	0.108097	0.19085	0.999752	-0.0708061	0.392104	0.999622	-0.10495	0.207118	1	-0.133113	0.113254	0.200816	-0.0341437	0.680121	0.998412	-0.0623072
PNEG_00223	0.0513456	0.776544	1	0.201623	0.25809	1	0.144326	0.41835	1	0.150278	0.396375	1	0.0929801	0.599871	1	-0.0572976	0.74274	1	0.158069	0.392119	0.775675	0.067565	0.707241	0.979205	0.299978	0.0926523	0.503089	-0.0905043	0.611474	1	0.141909	0.421762	0.989742	0.232413	0.175642	0.999752	-0.0382786	0.82089	0.999622	0.174857	0.296927	1	-0.032829	0.84851	0.897367	0.213136	0.199608	0.998412	0.0054496
PNEG_00224	0.0650038	0.512372	1	-0.0212281	0.831	1	0.0908514	0.356504	1	-0.0862319	0.383544	1	0.0258477	0.792013	1	0.11208	0.254068	1	0.146664	0.148743	0.610575	0.0555791	0.576841	0.974104	0.0470205	0.638864	0.880725	-0.0910852	0.357322	1	-0.0996438	0.316854	0.989742	-0.00855861	0.930082	0.999752	0.129702	0.177691	0.999622	0.0638727	0.509812	1	0.0363349	0.710546	0.796377	-0.0658291	0.490271	0.998412	-0.093367
PNEG_00225	0.093279	0.398471	1	0.0234484	0.83229	1	0.163565	0.133458	1	-0.0698306	0.524061	1	0.0702861	0.514635	1	0.140117	0.195003	1	0.0287024	0.799419	0.932525	-0.0862963	0.431932	0.963459	-0.122239	0.270658	0.681498	-0.114999	0.296027	1	-0.150942	0.174689	0.989742	-0.035943	0.739298	0.999752	-0.0701505	0.512779	0.999622	0.00415447	0.969084	1	0.15146	0.15838	0.258112	0.074305	0.484691	0.998412	0.22161
PNEG_00226	0.0654883	0.548975	1	0.214349	0.0461378	1	0.173383	0.106396	1	0.148861	0.162495	1	0.107895	0.310883	1	-0.0409659	0.695427	1	0.137711	0.199968	0.650302	0.0139141	0.89426	0.992966	0.162504	0.119275	0.540368	-0.123797	0.233084	1	0.0247927	0.810588	0.993638	0.14859	0.139547	0.999752	0.0821121	0.411384	0.999622	0.0944668	0.346822	1	0.0690452	0.498119	0.619366	0.0123547	0.90018	0.998412	-0.0130669
PNEG_00227	0.214272	0.0851517	1	0.113661	0.362283	1	0.0454152	0.716027	1	-0.100611	0.414999	1	-0.168857	0.171587	1	-0.068246	0.581493	1	0.0930514	0.465154	0.806141	0.0438788	0.72607	0.979205	0.0836825	0.505188	0.819841	-0.0491726	0.693938	1	-0.00936896	0.940397	0.998555	0.0398037	0.746443	0.999752	-0.12627	0.305525	0.999622	-0.0982299	0.426358	1	-0.0835972	0.501254	0.622246	0.0280404	0.820099	0.998412	0.0426731
PNEG_00228	0.092956	0.388852	1	0.129572	0.228114	1	0.0880438	0.412593	1	0.0366162	0.732119	1	-0.00491229	0.963354	1	-0.0415284	0.696709	1	0.259444	0.0161359	0.468865	0.0870525	0.415102	0.963459	0.05777	0.590491	0.858361	-0.172391	0.103251	1	-0.201674	0.057911	0.989742	-0.0292825	0.780972	0.999752	-0.0200608	0.849638	0.999622	0.0418866	0.692388	1	0.217242	0.0400412	0.087139	0.0619473	0.556283	0.998412	0.237303
PNEG_00229	-0.0429209	0.822689	1	-0.102914	0.591276	1	-0.0385672	0.839792	1	-0.0599929	0.754484	1	0.00435363	0.981811	1	0.0643466	0.736299	1	-0.0675846	0.724196	0.91231	-0.126494	0.503325	0.967789	-0.0943263	0.618625	0.873308	-0.058909	0.756411	1	-0.0267418	0.888298	0.997388	0.0321672	0.86403	0.999752	-0.258926	0.163388	0.999622	-0.085751	0.643391	1	-0.219868	0.239694	0.357012	0.173175	0.351271	0.998412	0.0390589
PNEG_00230	0.00983425	0.904389	1	0.0158058	0.846741	1	-0.0191836	0.814461	1	0.00597154	0.941753	1	-0.0290178	0.722441	1	-0.0349893	0.668077	1	0.102907	0.207851	0.66216	0.0116277	0.886129	0.992966	-0.015035	0.853464	0.958939	-0.091279	0.260378	1	-0.117942	0.146901	0.989742	-0.0266627	0.741401	0.999752	0.0835944	0.295264	0.999622	-0.0127081	0.873898	1	0.181638	0.0232093	0.0571112	-0.0963025	0.227401	0.998412	0.0980439
PNEG_00231	0.0381674	0.738741	1	0.056627	0.619657	1	-0.0319317	0.779931	1	0.0184596	0.871094	1	-0.0700991	0.538451	1	-0.0885587	0.435662	1	0.161195	0.168038	0.620369	0.0709016	0.537735	0.972967	0.0843299	0.465408	0.806289	-0.0902934	0.429661	1	-0.0768651	0.503147	0.989742	0.0134283	0.905314	0.999752	-0.029856	0.790467	0.999622	-0.120392	0.287627	1	-0.559491	1.793e-06	1.92312e-05	-0.0905358	0.421157	0.998412	-0.529635
PNEG_00232	0.0457817	0.742072	1	0.129528	0.346468	1	-0.10624	0.447382	1	0.0837459	0.54011	1	-0.152022	0.273947	1	-0.235768	0.0862439	1	-0.298804	0.0243772	0.498503	-0.293329	0.0217041	0.942219	-0.265209	0.0389789	0.403286	0.00547492	0.96686	1	0.033595	0.799756	0.993638	0.0281201	0.825412	0.999752	0.123274	0.316249	0.999622	0.178586	0.147066	1	0.145083	0.24507	0.363264	0.0553123	0.64673	0.998412	0.0218097
PNEG_00233	-0.0283142	0.739969	1	0.0216105	0.799193	1	-0.0343261	0.686192	1	0.0499246	0.556906	1	-0.00601188	0.943612	1	-0.0559365	0.508661	1	0.124787	0.143418	0.605991	0.0838407	0.318243	0.949386	0.0659732	0.434334	0.786635	-0.0409462	0.624733	1	-0.0588137	0.484314	0.989742	-0.0178675	0.829137	0.999752	0.146707	0.0743809	0.999622	0.0264064	0.74973	1	-0.037658	0.651969	0.748778	-0.120301	0.14173	0.998412	-0.184365
PNEG_00234	-0.0463113	0.871595	1	-0.086843	0.761782	1	0.126491	0.656352	1	-0.0405317	0.887587	1	0.172803	0.54364	1	0.213334	0.453322	1	-0.422938	0.138477	0.604174	-0.468935	0.0965689	0.942219	-0.378646	0.17991	0.604176	-0.0459967	0.872342	1	0.0442924	0.877099	0.997388	0.0902892	0.749809	0.999752	0.00634116	0.981884	0.999622	-0.061404	0.826546	1	-0.238827	0.398294	0.525223	-0.0677452	0.808227	0.998412	-0.245168
PNEG_00235	0.119665	0.395244	1	0.109597	0.436057	1	0.0947733	0.500475	1	-0.0100678	0.94289	1	-0.0248914	0.859371	1	-0.0148236	0.915941	1	0.191034	0.176809	0.628954	0.0992298	0.48167	0.964396	0.128721	0.361731	0.742841	-0.0918038	0.514427	1	-0.062313	0.658342	0.989742	0.0294908	0.833749	0.999752	-0.151378	0.281649	0.999622	-0.0667212	0.635103	1	0.496389	0.000397329	0.00199496	0.084657	0.547063	0.998412	0.647767
PNEG_00236	-0.143674	0.32929	1	-0.14695	0.317254	1	0.0612661	0.672542	1	-0.00327685	0.982328	1	0.20494	0.160321	1	0.208217	0.152768	1	0.0534886	0.716362	0.90924	-0.0787459	0.587211	0.974118	-0.105237	0.470899	0.808864	-0.132234	0.361888	1	-0.158725	0.27675	0.989742	-0.0264908	0.853788	0.999752	0.013159	0.925342	0.999622	-0.0386872	0.784073	1	0.24566	0.0802459	0.151091	-0.0518462	0.711396	0.998412	0.232501
PNEG_00237	-0.00016521	0.999021	1	0.0771333	0.563755	1	0.117553	0.376419	1	0.0772985	0.562415	1	0.117718	0.375124	1	0.0404193	0.758951	1	-0.237122	0.0788415	0.530523	-0.140603	0.281868	0.949386	-0.207193	0.116114	0.539365	0.096519	0.46867	1	0.0299287	0.823753	0.996252	-0.0665903	0.608741	0.999752	-0.13089	0.303893	0.999622	-0.202816	0.113912	1	-0.668501	5.68788e-07	6.98853e-06	-0.0719258	0.574433	0.998412	-0.537611
PNEG_00238	-0.0570626	0.628038	1	-0.0612783	0.602352	1	-0.0189238	0.871772	1	-0.00421572	0.971445	1	0.0381388	0.745286	1	0.0423545	0.717886	1	-0.00860239	0.94206	0.983674	-0.0321986	0.782918	0.983905	-0.0555804	0.635686	0.88052	-0.0235963	0.840329	1	-0.046978	0.689482	0.989742	-0.0233818	0.840353	0.999752	-0.0726333	0.534041	0.999622	-0.0466396	0.690142	1	-0.493084	3.82344e-05	0.000273103	0.0259937	0.823679	0.998412	-0.420451
PNEG_00239	0.0453743	0.619322	1	0.00551533	0.95184	1	-0.000102358	0.999105	1	-0.0398589	0.662045	1	-0.0454766	0.617636	1	-0.00561769	0.950822	1	-0.0347271	0.704452	0.904754	-0.0954016	0.293808	0.949386	0.0195418	0.829728	0.950594	-0.0606745	0.50519	1	0.0542689	0.551156	0.989742	0.114943	0.203407	0.999752	-0.137552	0.126603	0.999622	-0.0757524	0.400316	1	0.245856	0.00618928	0.0198941	0.0617997	0.492449	0.998412	0.383408
PNEG_00240	-0.135171	0.18072	1	0.0328765	0.739301	1	0.0413355	0.67381	1	0.168047	0.0928944	1	0.176506	0.0758504	1	0.008459	0.93065	1	-0.0204381	0.838427	0.950725	-0.00900098	0.92518	0.993411	-0.0852914	0.380669	0.755879	0.0114372	0.905784	1	-0.0648533	0.508401	0.989742	-0.0762904	0.414914	0.999752	0.0717269	0.441613	0.999622	0.0170273	0.856697	1	-0.437857	1.42198e-05	0.000114779	-0.0546996	0.553029	0.998412	-0.509584
PNEG_00241	0.0262729	0.803986	1	-0.0374975	0.723435	1	0.00330771	0.974978	1	-0.0637704	0.546332	1	-0.0229652	0.827195	1	0.0408052	0.698395	1	0.176995	0.0972366	0.553005	0.133303	0.203554	0.942219	0.0596688	0.572255	0.850936	-0.0436919	0.674664	1	-0.117326	0.263431	0.989742	-0.0736342	0.474646	0.999752	0.0122327	0.905302	0.999622	-0.0401961	0.697503	1	-0.247871	0.0186637	0.0477875	-0.0524288	0.609357	0.998412	-0.260104
PNEG_00242	0.0581147	0.627912	1	-0.000158236	0.998948	1	-0.0896054	0.455631	1	-0.058273	0.626223	1	-0.14772	0.217527	1	-0.0894471	0.455448	1	-0.0510965	0.67263	0.896147	-0.092921	0.436455	0.963459	-0.116277	0.332132	0.726855	-0.0418245	0.72713	1	-0.0651809	0.588087	0.989742	-0.0233564	0.844162	0.999752	0.00100844	0.993108	0.999622	-0.10126	0.387998	1	-0.43084	0.000300012	0.00159298	-0.102269	0.381267	0.998412	-0.431848
PNEG_00243	0.108449	0.439216	1	0.0673997	0.630649	1	0.21681	0.116539	1	-0.0410489	0.767293	1	0.108361	0.427818	1	0.14941	0.274177	1	-0.269132	0.0508175	0.507886	-0.224752	0.0907993	0.942219	-0.253683	0.0584342	0.443347	0.0443796	0.744806	1	0.0154488	0.910524	0.997921	-0.0289309	0.827226	0.999752	-0.016285	0.901017	0.999622	-0.10829	0.413339	1	-0.292244	0.0315561	0.0727752	-0.0920049	0.482825	0.998412	-0.275959
PNEG_00244	-0.0961124	0.62226	1	-0.0662627	0.733056	1	0.00597678	0.975295	1	0.0298498	0.878411	1	0.102089	0.598418	1	0.0722394	0.708213	1	-0.358628	0.0591359	0.508979	-0.348018	0.0612721	0.942219	-0.312339	0.0940434	0.506063	0.0106099	0.955426	1	0.0462888	0.807908	0.993638	0.0356789	0.848138	0.999752	0.0960599	0.597193	0.999622	0.053197	0.770751	1	-0.0241676	0.895657	0.929748	-0.0428629	0.81259	0.998412	-0.120228
PNEG_00245	0.0633255	0.477985	1	0.014243	0.873222	1	0.122652	0.166997	1	-0.0490825	0.581229	1	0.0593265	0.502519	1	0.108409	0.220534	1	-0.0753137	0.395542	0.776418	-0.128642	0.141808	0.942219	-0.156199	0.0756895	0.486731	-0.0533281	0.544383	1	-0.0808852	0.359875	0.989742	-0.0275571	0.752144	0.999752	0.0309989	0.719441	0.999622	-0.0211722	0.806873	1	0.20876	0.0157094	0.0419227	-0.0521711	0.544737	0.998412	0.177761
PNEG_00246	-0.0672401	0.624045	1	-0.10763	0.432635	1	0.0133022	0.921554	1	-0.0403903	0.769314	1	0.0805423	0.552677	1	0.120933	0.372561	1	-0.16746	0.207997	0.66216	-0.0937474	0.462501	0.963459	-0.222431	0.0864135	0.491436	0.0737125	0.571137	1	-0.0549712	0.677631	0.989742	-0.128684	0.310171	0.999752	0.216184	0.0729844	0.999622	-0.0249772	0.83907	1	-0.342209	0.00738181	0.0229486	-0.241161	0.0444794	0.998412	-0.558393
PNEG_00247	-0.0626224	0.576722	1	-0.0228664	0.837852	1	-0.0248457	0.82363	1	0.039756	0.722556	1	0.0377767	0.735244	1	-0.00197927	0.985807	1	0.00142464	0.989778	0.998376	-0.0110405	0.919567	0.993411	-0.0292554	0.789992	0.937545	-0.0124651	0.909442	1	-0.03068	0.780519	0.989742	-0.0182149	0.866334	0.999752	0.0479542	0.654229	0.999622	0.0227506	0.832304	1	-0.0684365	0.528061	0.646166	-0.0252036	0.813165	0.998412	-0.116391
PNEG_00248	-0.0211494	0.806727	1	-0.0814001	0.346681	1	-0.0486154	0.572805	1	-0.0602507	0.486134	1	-0.027466	0.750056	1	0.0327847	0.703927	1	0.082975	0.33972	0.738243	0.0957944	0.262989	0.949386	0.00674586	0.937577	0.987211	0.0128194	0.880765	1	-0.0762292	0.375519	0.989742	-0.0890485	0.292961	0.999752	0.00210542	0.9803	0.999622	-0.0803436	0.348771	1	0.558999	3.54646e-11	1.50203e-09	-0.082449	0.333464	0.998412	0.556894
PNEG_00249	-0.0275652	0.808735	1	-0.0763421	0.502699	1	-0.0845799	0.45677	1	-0.0487769	0.668604	1	-0.0570147	0.616063	1	-0.00823782	0.942255	1	0.0732032	0.521181	0.834038	0.0145055	0.897239	0.992966	0.0224101	0.84246	0.95478	-0.0586977	0.60083	1	-0.0507932	0.652007	0.989742	0.00790456	0.943133	0.999752	-0.122351	0.269387	0.999622	-0.0584031	0.59824	1	-0.0130113	0.906987	0.936811	0.0639475	0.563329	0.998412	0.109339
PNEG_00250	-0.0659716	0.436162	1	0.0103606	0.902133	1	-0.0634174	0.452051	1	0.0763322	0.366009	1	0.00255419	0.975891	1	-0.073778	0.380057	1	0.0112874	0.89369	0.963259	-0.0362732	0.662716	0.974707	0.00573765	0.94513	0.98778	-0.0475606	0.568114	1	-0.00554971	0.947022	0.998781	0.0420109	0.609325	0.999752	0.0207618	0.797806	0.999622	0.0684672	0.398654	1	0.498032	5.97975e-10	1.72775e-08	0.0477054	0.553974	0.998412	0.477271
PNEG_00251	0.00951152	0.922718	1	0.0931673	0.340754	1	-0.0555634	0.570646	1	0.0836558	0.392056	1	-0.0650749	0.506339	1	-0.148731	0.127819	1	0.105123	0.283125	0.707322	0.0932108	0.337855	0.949386	-0.0501427	0.60769	0.86744	-0.0119127	0.902402	1	-0.155266	0.111508	0.989742	-0.143354	0.138927	0.999752	0.0297695	0.757958	0.999622	0.0907699	0.347536	1	0.0744112	0.442481	0.571763	0.0610004	0.52658	0.998412	0.0446417
PNEG_00252	0.0112675	0.938977	1	0.0540335	0.713082	1	0.0048453	0.973693	1	0.0427659	0.770902	1	-0.00642223	0.965118	1	-0.0491882	0.737253	1	-0.0874321	0.553256	0.851577	-0.0845042	0.563753	0.972967	-0.126835	0.38744	0.758727	0.0029279	0.984085	1	-0.0394032	0.788874	0.991476	-0.0423311	0.771962	0.999752	0.102168	0.480596	0.999622	0.0575266	0.691727	1	-0.158781	0.276488	0.39781	-0.0446416	0.757463	0.998412	-0.260949
PNEG_00253	-0.0564475	0.565259	1	0.00916607	0.92557	1	-0.0597365	0.542663	1	0.0656135	0.503741	1	-0.003289	0.973265	1	-0.0689025	0.482427	1	-0.0484938	0.621205	0.878557	0.00646237	0.947412	0.995829	-0.135013	0.168563	0.596492	0.0549562	0.575013	1	-0.0865196	0.377799	0.989742	-0.141476	0.148594	0.999752	-0.0429756	0.660887	0.999622	-0.0918087	0.348879	1	-0.319814	0.00112104	0.00485067	-0.0488332	0.618158	0.998412	-0.276838
PNEG_00254	0.0296789	0.752885	1	0.0139475	0.8823	1	-0.0289969	0.758178	1	-0.0157314	0.867239	1	-0.0586758	0.53286	1	-0.0429444	0.647855	1	0.096482	0.307478	0.713172	0.0199335	0.831876	0.98902	-0.0310099	0.741981	0.920763	-0.0765485	0.414418	1	-0.127492	0.175407	0.989742	-0.0509435	0.585608	0.999752	-0.0413372	0.657267	0.999622	-0.0292158	0.754122	1	0.195844	0.0355187	0.0796761	0.0121215	0.896379	0.998412	0.237181
PNEG_00255	-0.0540518	0.799081	1	-0.0336025	0.874141	1	-0.037497	0.859597	1	0.0204493	0.923249	1	0.0165548	0.937788	1	-0.00389453	0.985336	1	-0.0780543	0.713803	0.90756	-0.0368613	0.8616	0.992508	-0.0119858	0.954845	0.990113	0.0411931	0.845848	1	0.0660685	0.755444	0.989742	0.0248754	0.90603	0.999752	-0.19649	0.350244	0.999622	-0.0421789	0.840929	1	0.650161	0.00186687	0.00728909	0.154311	0.462982	0.998412	0.846651
PNEG_00256	-0.163977	0.268213	1	-0.0988764	0.502477	1	0.0508908	0.728043	1	0.0651009	0.660679	1	0.214868	0.144411	1	0.149767	0.306813	1	-0.0635086	0.6654	0.895019	-0.0144695	0.920267	0.993411	-0.139747	0.337185	0.728738	0.0490391	0.735547	1	-0.0762386	0.602141	0.989742	-0.125278	0.384094	0.999752	-0.00465927	0.973769	0.999622	-0.0297156	0.834341	1	0.189198	0.182226	0.288104	-0.0250564	0.859431	0.998412	0.193857
PNEG_00257	-0.156063	0.179945	1	-0.0936144	0.420369	1	0.00168818	0.988381	1	0.0624487	0.591738	1	0.157751	0.174528	1	0.0953026	0.411219	1	-0.130922	0.26214	0.693035	-0.127672	0.271025	0.949386	-0.17635	0.129316	0.550272	0.0032506	0.977712	1	-0.0454274	0.696898	0.989742	-0.048678	0.674386	0.999752	-0.102538	0.378784	0.999622	-0.189489	0.104815	1	-0.569256	1.45312e-06	1.60467e-05	-0.0869507	0.456296	0.998412	-0.466718
PNEG_00258	-0.0706391	0.605023	1	0.038251	0.776572	1	0.095817	0.473176	1	0.10889	0.42123	1	0.166456	0.214779	1	0.057566	0.663605	1	-0.0461832	0.737905	0.916172	-0.0461502	0.728462	0.979205	0.0562356	0.672194	0.894048	3.29311e-05	0.999804	1	0.102419	0.445238	0.989742	0.102386	0.427134	0.999752	0.176274	0.169734	0.999622	0.0752651	0.562672	1	0.0359476	0.785678	0.853715	-0.101009	0.425024	0.998412	-0.140327
PNEG_00259	0.154376	0.30951	1	0.176524	0.244977	1	0.0142665	0.925199	1	0.0221478	0.883866	1	-0.14011	0.355845	1	-0.162258	0.284707	1	0.229294	0.133128	0.600597	0.26447	0.082167	0.942219	0.217375	0.153558	0.577647	0.0351753	0.816853	1	-0.0119199	0.937517	0.998555	-0.0470953	0.755956	0.999752	-0.205136	0.177202	0.999622	0.0391541	0.796484	1	0.218347	0.150281	0.247942	0.24429	0.10773	0.998412	0.423483
PNEG_00260	0.0661898	0.640939	1	0.0195259	0.89057	1	-0.037735	0.79033	1	-0.046664	0.742183	1	-0.103925	0.463792	1	-0.0572609	0.686462	1	-0.182896	0.199069	0.648613	-0.0993066	0.484233	0.965855	-0.17202	0.226139	0.656533	0.0835893	0.556651	1	0.0108761	0.939101	0.998555	-0.0727132	0.608364	0.999752	0.034664	0.806821	0.999622	-0.0925752	0.514205	1	-0.0025543	0.985645	0.994207	-0.127239	0.369445	0.998412	-0.0372183
PNEG_00261	-0.0370348	0.695535	1	-0.0362314	0.700805	1	-0.0534305	0.569864	1	0.000803325	0.993211	1	-0.0163957	0.861748	1	-0.017199	0.854531	1	-0.0463661	0.625599	0.881125	-0.014779	0.871957	0.992601	-0.00885242	0.923573	0.98048	0.0315872	0.732701	1	0.0375137	0.686868	0.989742	0.00592657	0.947297	0.999752	0.106193	0.231417	0.999622	0.101993	0.252823	1	0.0631459	0.485155	0.607076	-0.00419968	0.961733	0.998412	-0.0430472
PNEG_00262	-0.131085	0.301399	1	-0.170554	0.178699	1	-0.133354	0.292236	1	-0.0394688	0.756146	1	-0.0022683	0.985737	1	0.0372005	0.769348	1	-0.12713	0.314765	0.717185	-0.0605007	0.629759	0.974707	-0.0857907	0.495092	0.817882	0.0666292	0.596649	1	0.0413392	0.743132	0.989742	-0.02529	0.839898	0.999752	0.0655961	0.598276	0.999622	0.0252876	0.839273	1	0.442023	0.000376116	0.00190975	-0.0403086	0.745771	0.998412	0.376427
PNEG_00263	0.114634	0.23107	1	0.0534914	0.576486	1	0.0540971	0.571448	1	-0.0611423	0.521146	1	-0.0605365	0.524489	1	0.000605764	0.994922	1	0.154986	0.106215	0.57025	0.164455	0.0822755	0.942219	0.289821	0.00218728	0.160505	0.0094687	0.919984	1	0.134835	0.152407	0.989742	0.125367	0.177173	0.999752	0.00620107	0.946883	0.999622	0.0484283	0.603216	1	0.422244	5.15692e-06	4.73595e-05	0.0422273	0.648787	0.998412	0.416042
PNEG_00264	-0.00750689	0.979343	1	0.158448	0.584563	1	-0.0948041	0.743661	1	0.165955	0.566886	1	-0.0872972	0.763323	1	-0.253253	0.382176	1	0.17102	0.555055	0.851577	0.0745528	0.796866	0.984638	-0.0629762	0.827933	0.949903	-0.0964677	0.739029	1	-0.233997	0.419219	0.989742	-0.137529	0.6348	0.999752	0.0124621	0.965663	0.999622	-0.0925647	0.74922	1	-0.914072	0.00163199	0.00652796	-0.105027	0.716759	0.998412	-0.926534
PNEG_00265	-0.0267302	0.754721	1	0.0376823	0.65813	1	-0.0684054	0.422851	1	0.0644125	0.449579	1	-0.0416752	0.625461	1	-0.106088	0.211877	1	-0.00731434	0.930755	0.977949	-0.0504065	0.543815	0.972967	-0.00111645	0.989293	0.997605	-0.0430922	0.60464	1	0.00619789	0.940754	0.998555	0.0492901	0.548948	0.999752	-0.0746328	0.360495	0.999622	0.00863517	0.915726	1	0.458616	1.45994e-08	2.65444e-07	0.083268	0.306224	0.998412	0.533249
PNEG_00266	-0.105421	0.267908	1	0.00433985	0.963493	1	0.0229058	0.808818	1	0.109761	0.247995	1	0.128327	0.176152	1	0.018566	0.844291	1	-0.120296	0.203276	0.654554	-0.051357	0.583512	0.974118	-0.0312764	0.738858	0.919422	0.0689387	0.463417	1	0.0890194	0.344489	0.989742	0.0200807	0.829562	0.999752	-0.0108884	0.907234	0.999622	-0.0511975	0.584527	1	0.240701	0.00996658	0.0290524	-0.0403091	0.666006	0.998412	0.25159
PNEG_00267	-0.0239856	0.870394	1	-0.0174913	0.90525	1	0.0363483	0.804476	1	0.00649434	0.964751	1	0.0603339	0.681151	1	0.0538395	0.713753	1	-0.103095	0.483919	0.814832	-0.104842	0.475115	0.964388	-0.149034	0.310566	0.709087	-0.00174737	0.990516	1	-0.0459395	0.754921	0.989742	-0.0441921	0.763218	0.999752	-0.0381468	0.79512	0.999622	-0.0746348	0.611742	1	-0.146786	0.319075	0.44436	-0.0364879	0.803834	0.998412	-0.10864
PNEG_00268	-0.249169	0.321087	1	-0.2026	0.416699	1	-0.167296	0.499793	1	0.0465683	0.854227	1	0.081873	0.745207	1	0.0353048	0.887825	1	-0.273956	0.268588	0.697867	-0.119796	0.61555	0.974707	-0.127184	0.596165	0.860544	0.15416	0.527645	1	0.146772	0.549927	0.989742	-0.00738835	0.975061	0.999752	0.204245	0.372333	0.999622	0.07323	0.751353	1	0.0441848	0.849825	0.897853	-0.131015	0.563888	0.998412	-0.16006
PNEG_00269	-0.280847	0.0619709	1	-0.247172	0.0982712	1	-0.133853	0.364344	1	0.0336756	0.825286	1	0.146994	0.329179	1	0.113319	0.44901	1	-0.00464777	0.976019	0.993276	0.090023	0.544693	0.972967	-0.0327804	0.827956	0.949903	0.0946708	0.526201	1	-0.0281326	0.852756	0.997352	-0.122803	0.398505	0.999752	0.0696939	0.628245	0.999622	-0.0298867	0.837399	1	-0.432714	0.00457485	0.015392	-0.0995806	0.48712	0.998412	-0.502408
PNEG_00270	-0.0900415	0.385551	1	-0.00390422	0.969866	1	-0.000170174	0.998684	1	0.0861373	0.405655	1	0.0898713	0.384829	1	0.00373404	0.97108	1	0.007282	0.944039	0.983903	0.128444	0.209145	0.942219	0.128929	0.208587	0.638531	0.121162	0.236775	1	0.121647	0.236091	0.989742	0.000485015	0.996176	0.999752	-0.0278998	0.780227	0.999622	-0.0032871	0.973802	1	-0.206131	0.0410416	0.0886854	0.0246127	0.805257	0.998412	-0.178231
PNEG_00272	-0.0187831	0.842597	1	-0.0393973	0.676722	1	0.0666845	0.47751	1	-0.0206142	0.827305	1	0.0854676	0.362618	1	0.106082	0.257983	1	-0.000137371	0.998838	0.999709	0.0610154	0.510141	0.968127	0.105237	0.256971	0.675273	0.0611528	0.510137	1	0.105375	0.257412	0.989742	0.0442219	0.628258	0.999752	0.000960085	0.991457	0.999622	-0.0263386	0.769606	1	0.460561	2.38917e-07	3.24567e-06	-0.0272987	0.760388	0.998412	0.459601
PNEG_00274	-0.13119	0.300375	1	-0.103167	0.413555	1	-0.134468	0.28598	1	0.0280233	0.825276	1	-0.00327825	0.979373	1	-0.0313016	0.804245	1	-0.219553	0.0766078	0.522122	-0.194508	0.109155	0.942219	-0.0928934	0.444321	0.792914	0.0250455	0.838736	1	0.12666	0.303496	0.989742	0.101614	0.399073	0.999752	-0.0924028	0.442952	0.999622	-0.0560661	0.642112	1	0.146793	0.222814	0.337881	0.0363367	0.762597	0.998412	0.239196
PNEG_00275	-0.0303482	0.842427	1	0.0278456	0.85438	1	0.0855919	0.570217	1	0.0581939	0.701487	1	0.11594	0.442173	1	0.0577463	0.700072	1	-0.0794881	0.596942	0.869606	-0.103614	0.480962	0.964396	0.00815397	0.955757	0.990113	-0.0241259	0.870676	1	0.087642	0.554132	0.989742	0.111768	0.440199	0.999752	-0.0524806	0.708306	0.999622	-0.00098841	0.994384	1	0.0264018	0.851667	0.898593	0.0514922	0.712579	0.998412	0.0788824
PNEG_00276	0.0550454	0.528765	1	-0.0402293	0.646308	1	0.00530555	0.95145	1	-0.0952747	0.274875	1	-0.0497399	0.566294	1	0.0455349	0.60073	1	0.125678	0.151479	0.612027	0.0228105	0.790896	0.984638	0.0249422	0.773035	0.933715	-0.102868	0.229516	1	-0.100736	0.241806	0.989742	0.00213168	0.97986	0.999752	-0.0113736	0.890881	0.999622	-0.0266631	0.74883	1	0.276207	0.000838626	0.00386068	-0.0152895	0.853232	0.998412	0.28758
PNEG_00277	-0.000988072	0.994395	1	0.0263976	0.851024	1	-0.0749652	0.593966	1	0.0273857	0.845491	1	-0.0739771	0.598778	1	-0.101363	0.47061	1	0.0554193	0.693282	0.899069	0.0724744	0.604645	0.974118	0.0705112	0.614797	0.87171	0.0170551	0.903024	1	0.0150918	0.914221	0.998058	-0.00196322	0.988778	0.999752	-0.167627	0.230105	0.999622	-0.0133749	0.923668	1	0.425898	0.0022327	0.00843414	0.154252	0.269187	0.998412	0.593525
PNEG_00278	0.0204181	0.853794	1	0.0159785	0.885099	1	0.0295809	0.788379	1	-0.00443952	0.967906	1	0.00916279	0.933597	1	0.0136023	0.901357	1	0.0828755	0.448149	0.80165	-0.037766	0.726083	0.979205	0.0116048	0.91447	0.977554	-0.120641	0.262304	1	-0.0712706	0.508823	0.989742	0.0493708	0.642619	0.999752	0.0296168	0.779044	0.999622	-0.0618848	0.560321	1	0.120367	0.256844	0.376481	-0.0915016	0.38557	0.998412	0.0907498
PNEG_00279	-0.124246	0.26598	1	-0.0931655	0.402557	1	-0.0214356	0.846447	1	0.031081	0.78109	1	0.102811	0.35535	1	0.0717299	0.517532	1	-0.0659208	0.553888	0.851577	0.0395159	0.717017	0.979205	0.125171	0.251299	0.675273	0.105437	0.336149	1	0.191092	0.0815412	0.989742	0.0856548	0.424858	0.999752	-0.00403465	0.969968	0.999622	-0.0821452	0.445811	1	0.0237188	0.826077	0.88298	-0.0781106	0.466033	0.998412	0.0277534
PNEG_00280	-0.138668	0.345939	1	-0.064388	0.660017	1	0.0717362	0.621481	1	0.0742798	0.613663	1	0.210404	0.149696	1	0.136124	0.348809	1	-0.0163174	0.911051	0.971788	-0.147019	0.308767	0.949386	-0.182795	0.208061	0.638531	-0.130701	0.366889	1	-0.166478	0.252888	0.989742	-0.0357768	0.803759	0.999752	-0.110995	0.437462	0.999622	-0.0577588	0.686414	1	-0.0747605	0.603588	0.711266	0.0532365	0.709314	0.998412	0.0362348
PNEG_00281	-0.182029	0.0954984	1	-0.0914682	0.398556	1	-0.145119	0.180462	1	0.0905612	0.407579	1	0.0369105	0.735718	1	-0.0536507	0.621016	1	-0.0935781	0.384996	0.770211	0.00773069	0.941325	0.995829	-0.0485587	0.646121	0.885021	0.101309	0.338634	1	0.0450193	0.67278	0.989742	-0.0562894	0.587902	0.999752	0.0684839	0.504524	0.999622	0.0516336	0.61612	1	-0.0510693	0.623894	0.727337	-0.0168503	0.868815	0.998412	-0.119553
PNEG_00282	0.0864227	0.293762	1	0.0491168	0.550571	1	0.142933	0.0803838	1	-0.0373059	0.648595	1	0.05651	0.48712	1	0.0938159	0.248476	1	0.0489064	0.550049	0.851323	0.00975302	0.903589	0.992966	-0.0174339	0.829451	0.950594	-0.0391534	0.626807	1	-0.0663403	0.412444	0.989742	-0.0271869	0.732757	0.999752	0.121234	0.125033	0.999622	0.118376	0.135271	1	0.089244	0.263507	0.384215	-0.00285799	0.970923	0.998412	-0.03199
PNEG_00283	-0.00722099	0.95242	1	-0.00499914	0.966947	1	0.00134102	0.991096	1	0.00222185	0.985293	1	0.00856201	0.943146	1	0.00634016	0.95775	1	-0.13299	0.267725	0.69755	-0.0255793	0.825557	0.98902	-0.0874387	0.455267	0.799213	0.107411	0.360984	1	0.0455515	0.700967	0.989742	-0.0618594	0.58946	0.999752	0.04476	0.695043	0.999622	0.0797304	0.485942	1	0.0229208	0.843171	0.894999	0.0349704	0.757149	0.998412	-0.0218392
PNEG_00284	0.039015	0.825099	1	-0.0154703	0.930179	1	0.00137351	0.993788	1	-0.0544854	0.757482	1	-0.0376415	0.83094	1	0.0168438	0.923897	1	-0.268179	0.129193	0.600597	-0.30328	0.0848213	0.942219	-0.0634108	0.718268	0.911892	-0.0351006	0.842497	1	0.204768	0.245805	0.989742	0.239869	0.172096	0.999752	-0.10589	0.546799	0.999622	-0.19686	0.263458	1	0.192269	0.27358	0.395061	-0.09097	0.605136	0.998412	0.298159
PNEG_00285	-0.260792	0.412615	1	-0.133182	0.670954	1	-0.0800068	0.796801	1	0.12761	0.690132	1	0.180785	0.568929	1	0.0531752	0.864899	1	-0.499319	0.134525	0.601658	0.0929069	0.760527	0.979706	-0.0802344	0.796188	0.938532	0.592226	0.0667288	1	0.419085	0.202046	0.989742	-0.173141	0.562765	0.999752	0.491678	0.117393	0.999622	0.230542	0.473476	1	-0.0700358	0.834545	0.888339	-0.261136	0.39129	0.998412	-0.561714
PNEG_00286	-0.150934	0.296332	1	-0.174014	0.228242	1	-0.0244532	0.864733	1	-0.0230802	0.873547	1	0.126481	0.380234	1	0.149561	0.299111	1	-0.158944	0.274335	0.700209	-0.0952682	0.506185	0.967789	-0.0998262	0.487389	0.81586	0.0636755	0.659043	1	0.0591174	0.682969	0.989742	-0.00455806	0.974508	0.999752	0.0106411	0.939676	0.999622	-0.0591964	0.674784	1	-0.0544616	0.700525	0.788337	-0.0698375	0.619221	0.998412	-0.0651027
PNEG_00287	0.11636	0.200141	1	0.104231	0.250545	1	0.104514	0.248331	1	-0.01213	0.893051	1	-0.0118463	0.895332	1	0.000283677	0.997483	1	-0.0399595	0.666127	0.895235	-0.0557774	0.54029	0.972967	0.00612271	0.946495	0.98822	-0.015818	0.8627	1	0.0460822	0.614976	0.989742	0.0619001	0.491939	0.999752	-0.0262261	0.771513	0.999622	-0.021468	0.812599	1	-0.0418835	0.64605	0.744965	0.00475811	0.957878	0.998412	-0.0156574
PNEG_00288	-0.0477019	0.757291	1	-0.222782	0.15055	1	0.000550276	0.997144	1	-0.17508	0.258983	1	0.0482522	0.753804	1	0.223332	0.148229	1	-0.279569	0.0711331	0.513411	-0.134859	0.376475	0.959172	-0.248438	0.105207	0.525274	0.14471	0.347504	1	0.0311311	0.840709	0.997352	-0.113579	0.456277	0.999752	0.0281702	0.853535	0.999622	-0.139961	0.362097	1	-0.574958	0.000242885	0.00133698	-0.168131	0.271292	0.998412	-0.603128
PNEG_00289	-0.0349331	0.847901	1	-0.0294159	0.871439	1	0.201041	0.263849	1	0.00551716	0.975802	1	0.235974	0.18999	1	0.230457	0.19963	1	0.130962	0.48135	0.813365	0.159631	0.382483	0.96051	0.294887	0.106371	0.528189	0.0286691	0.874895	1	0.163925	0.367572	0.989742	0.135256	0.448995	0.999752	0.252217	0.161807	0.999622	0.29629	0.100645	1	0.0143935	0.937464	0.958226	0.0440735	0.804118	0.998412	-0.237823
PNEG_00290	0.110578	0.215006	1	0.162218	0.0674307	1	0.111686	0.207925	1	0.0516397	0.557288	1	0.00110761	0.989955	1	-0.0505321	0.563559	1	0.0505256	0.574573	0.857928	0.0785145	0.371055	0.957139	0.0246568	0.780463	0.935566	0.027989	0.74983	1	-0.0258687	0.769975	0.989742	-0.0538577	0.532066	0.999752	-0.083868	0.340547	0.999622	0.0076569	0.930603	1	-0.221336	0.0139983	0.0381482	0.0915249	0.295667	0.998412	-0.137468
PNEG_00291	-0.0569728	0.645714	1	-0.00072661	0.995299	1	0.0838725	0.493842	1	0.0562462	0.64896	1	0.140845	0.251449	1	0.0845991	0.488793	1	-0.0367173	0.766446	0.923119	-0.0500578	0.680163	0.974707	-0.0807278	0.508481	0.819911	-0.0133405	0.912893	1	-0.0440104	0.719643	0.989742	-0.03067	0.798941	0.999752	0.0281364	0.81752	0.999622	0.0186515	0.878873	1	0.0151064	0.902483	0.933932	-0.00948491	0.937707	0.998412	-0.0130301
PNEG_00292	0.210165	0.402947	1	0.379144	0.124695	1	0.482651	0.0479854	1	0.168979	0.483686	1	0.272486	0.252903	1	0.103507	0.657897	1	0.160095	0.483852	0.814832	0.0959679	0.666819	0.974707	0.518711	0.0178733	0.31944	-0.0641274	0.77159	1	0.358615	0.0983849	0.989742	0.422743	0.0450293	0.999752	0.0411891	0.842199	0.999622	0.210424	0.306823	1	0.673572	0.0009091	0.00412706	0.169235	0.405555	0.998412	0.632383
PNEG_00293	0.240251	0.0328977	1	0.164904	0.144216	1	0.0995749	0.378403	1	-0.0753473	0.494167	1	-0.140676	0.202278	1	-0.0653291	0.554887	1	0.122556	0.285573	0.709122	0.215484	0.0499236	0.942219	0.132821	0.23288	0.661696	0.0929285	0.394328	1	0.0102651	0.926011	0.998508	-0.0826635	0.433241	0.999752	-0.0691174	0.513359	0.999622	-0.0979501	0.358284	1	-0.490573	1.28878e-05	0.000104732	-0.0288327	0.785225	0.998412	-0.421456
PNEG_00294	-0.0308293	0.755802	1	-0.0489393	0.621083	1	-0.139634	0.159172	1	-0.01811	0.85494	1	-0.108805	0.272898	1	-0.0906952	0.360149	1	0.13143	0.185171	0.633064	0.158552	0.103521	0.942219	0.167788	0.0860304	0.491436	0.0271225	0.779768	1	0.0363582	0.708782	0.989742	0.00923568	0.922965	0.999752	0.123151	0.202392	0.999622	0.0895023	0.356241	1	-0.173701	0.0789601	0.149138	-0.0336482	0.725651	0.998412	-0.296851
PNEG_00295	-0.0233972	0.843135	1	0.066964	0.570626	1	0.0153009	0.896892	1	0.0903612	0.444134	1	0.038698	0.743122	1	-0.0516631	0.661301	1	0.13966	0.237115	0.687842	0.0701189	0.551638	0.972967	0.0735051	0.532958	0.834352	-0.0695409	0.554563	1	-0.0661546	0.57435	0.989742	0.00338625	0.976997	0.999752	-0.161509	0.170484	0.999622	-0.128392	0.276091	1	-0.245489	0.0378293	0.0835916	0.033117	0.77877	0.998412	-0.0839802
PNEG_00296	-0.0196333	0.90277	1	-0.0623391	0.698075	1	-0.0743973	0.642985	1	-0.0427057	0.790445	1	-0.0547639	0.732963	1	-0.0120582	0.940111	1	0.0931445	0.556444	0.851577	0.0439329	0.779685	0.983905	-0.121741	0.441059	0.79191	-0.0492116	0.753752	1	-0.214886	0.173395	0.989742	-0.165674	0.28984	0.999752	0.0923422	0.550875	0.999622	-0.106258	0.494811	1	-0.282658	0.0715418	0.138333	-0.1986	0.199794	0.998412	-0.375
PNEG_00297	-0.0265408	0.822253	1	0.0364318	0.757147	1	-0.148276	0.209737	1	0.0629726	0.59308	1	-0.121735	0.303229	1	-0.184708	0.117242	1	0.111131	0.348031	0.746646	-0.0369969	0.753188	0.979706	-0.111685	0.344619	0.734535	-0.148128	0.207291	1	-0.222816	0.0589475	0.989742	-0.0746883	0.523996	0.999752	-0.0337849	0.774726	0.999622	-0.0756168	0.523089	1	-0.610802	4.65518e-07	5.85967e-06	-0.0418319	0.723008	0.998412	-0.577017
PNEG_00298	0.0535552	0.563654	1	0.0602426	0.515527	1	0.0147972	0.873081	1	0.00668747	0.942365	1	-0.0387579	0.675157	1	-0.0454454	0.622758	1	0.232318	0.0124446	0.443845	0.134833	0.144465	0.942219	0.129241	0.162753	0.586835	-0.0974844	0.289337	1	-0.103077	0.263581	0.989742	-0.00559229	0.951336	0.999752	-0.0676442	0.460414	0.999622	-0.0658405	0.473075	1	0.0186221	0.839392	0.892179	0.00180371	0.984291	0.998412	0.0862663
PNEG_00299	-0.0442002	0.937759	1	-0.131182	0.816812	1	0.0891248	0.87458	1	-0.0869816	0.877966	1	0.133325	0.813394	1	0.220307	0.696635	1	-0.0424398	0.940524	0.983674	0.10757	0.849084	0.991404	-0.145485	0.797657	0.938999	0.15001	0.790978	1	-0.103046	0.856075	0.997352	-0.253056	0.654022	0.999752	0.246065	0.6611	0.999622	0.162827	0.772021	1	0.19749	0.725536	0.808397	-0.0832373	0.881851	0.998412	-0.0485744
PNEG_00300	-0.00839163	0.972197	1	-0.363353	0.139626	1	-0.0847383	0.724538	1	-0.354962	0.148711	1	-0.0763467	0.750683	1	0.278615	0.256412	1	-0.0593075	0.806967	0.938554	-0.105198	0.657287	0.974707	-0.0870001	0.714955	0.911892	-0.0458903	0.847662	1	-0.0276926	0.908133	0.997644	0.0181977	0.938093	0.999752	0.242105	0.2927	0.999622	-0.0899925	0.701672	1	-0.422792	0.0815795	0.152962	-0.332098	0.148979	0.998412	-0.664897
PNEG_00301	-0.0782376	0.717291	1	0.0549093	0.796132	1	0.0309215	0.884025	1	0.133147	0.533273	1	0.109159	0.608589	1	-0.0239879	0.908872	1	-0.324265	0.13187	0.600597	-0.136254	0.501749	0.967736	-0.247582	0.230118	0.660243	0.188011	0.372595	1	0.0766829	0.720352	0.989742	-0.111328	0.581126	0.999752	0.222125	0.276964	0.999622	0.343264	0.0918494	1	-0.418182	0.060048	0.119963	0.121139	0.537809	0.998412	-0.640307
PNEG_00302	-0.00900375	0.941724	1	-0.0755469	0.539834	1	-0.00766054	0.950287	1	-0.0665431	0.58912	1	0.00134321	0.991276	1	0.0678863	0.580717	1	0.00965234	0.938017	0.982914	0.0119415	0.922592	0.993411	-0.19056	0.123695	0.548034	0.00228919	0.985155	1	-0.200212	0.106173	0.989742	-0.202501	0.0988314	0.999752	0.0398584	0.745343	0.999622	0.0429837	0.726589	1	-0.628647	6.10103e-07	7.41922e-06	0.00312526	0.979621	0.998412	-0.668505
PNEG_00303	0.011499	0.884678	1	0.0138509	0.861152	1	-0.0624315	0.430727	1	0.00235195	0.976289	1	-0.0739305	0.350439	1	-0.0762824	0.334769	1	0.0843142	0.287283	0.709122	0.047688	0.544076	0.972967	0.0460347	0.558988	0.84215	-0.0366262	0.640982	1	-0.0382794	0.62675	0.989742	-0.00165324	0.983108	0.999752	-0.102873	0.18961	0.999622	-0.056112	0.474593	1	0.156778	0.0454645	0.0961591	0.0467606	0.550786	0.998412	0.259651
PNEG_00304	0.0040612	0.972146	1	-0.0329635	0.776821	1	-0.0843688	0.468119	1	-0.0370247	0.750082	1	-0.08843	0.44677	1	-0.0514052	0.658235	1	0.0160746	0.890294	0.962204	-0.0133222	0.908314	0.993411	0.00231938	0.98403	0.995795	-0.0293968	0.799548	1	-0.0137552	0.905579	0.997388	0.0156416	0.891901	0.999752	-0.0895863	0.436564	0.999622	-0.0226933	0.843795	1	-0.0161862	0.888529	0.925283	0.066893	0.560866	0.998412	0.0734001
PNEG_00305	0.0838252	0.531645	1	-0.0460886	0.73255	1	-0.00300828	0.982078	1	-0.129914	0.331666	1	-0.0868334	0.51343	1	0.0430803	0.747349	1	-0.230619	0.0875299	0.542632	-0.0735289	0.569905	0.972967	-0.154933	0.236523	0.662543	0.15709	0.235314	1	0.0756865	0.57165	0.989742	-0.0814036	0.525418	0.999752	0.124682	0.332089	0.999622	0.0350766	0.787084	1	-0.0301484	0.819257	0.877254	-0.0896053	0.482009	0.998412	-0.15483
PNEG_00306	-0.11189	0.261688	1	-0.0756171	0.446104	1	0.00708243	0.942708	1	0.0362724	0.716128	1	0.118972	0.229731	1	0.0826996	0.40167	1	-0.118194	0.23682	0.687842	-0.0095906	0.921459	0.993411	-0.111938	0.254238	0.675273	0.108604	0.268866	1	0.00625629	0.949674	0.998781	-0.102347	0.288683	0.999752	-0.0645773	0.506238	0.999622	-0.0357434	0.713556	1	-0.000448829	0.996345	0.999535	0.0288339	0.766061	0.998412	0.0641285
PNEG_00308	-0.10211	0.422709	1	0.0979452	0.431359	1	0.0328534	0.792048	1	0.200055	0.110876	1	0.134963	0.282643	1	-0.0650917	0.595736	1	0.143123	0.249861	0.692168	-0.109781	0.369211	0.955544	-0.192731	0.120487	0.542686	-0.252904	0.0368549	1	-0.335854	0.00634166	0.653492	-0.08295	0.492631	0.999752	-0.0548613	0.642396	0.999622	-0.0390444	0.742273	1	-0.0311379	0.796004	0.860372	0.0158169	0.89301	0.998412	0.0237234
PNEG_00309	0.0741293	0.618333	1	0.0428989	0.773054	1	-0.0799628	0.591278	1	-0.0312304	0.833486	1	-0.154092	0.300099	1	-0.122862	0.408583	1	0.148716	0.318864	0.72105	0.146847	0.322324	0.949386	-0.0130104	0.930371	0.983941	-0.00186909	0.989933	1	-0.161726	0.276653	0.989742	-0.159857	0.279578	0.999752	0.0850875	0.56352	0.999622	0.0564883	0.701711	1	-0.138067	0.351385	0.478074	-0.0285992	0.845801	0.998412	-0.223154
PNEG_00310	0.07238	0.616758	1	0.112156	0.436955	1	-0.0661185	0.64794	1	0.0397757	0.782213	1	-0.138498	0.337516	1	-0.178274	0.215891	1	0.112372	0.439307	0.799548	0.024167	0.866715	0.992601	0.0357959	0.80416	0.940676	-0.0882046	0.53937	1	-0.0765757	0.595071	0.989742	0.0116289	0.935076	0.999752	-0.0476766	0.736338	0.999622	-0.0375042	0.791433	1	-0.316236	0.0275513	0.0653821	0.0101725	0.942665	0.998412	-0.26856
PNEG_00311	0.12336	0.393527	1	0.106556	0.460775	1	0.00628684	0.965333	1	-0.0168046	0.907032	1	-0.117074	0.416463	1	-0.100269	0.486132	1	0.0604077	0.680993	0.896147	0.0635488	0.66162	0.974707	0.0931731	0.521917	0.825911	0.00314105	0.982735	1	0.0327654	0.821765	0.996252	0.0296243	0.836653	0.999752	-0.0137318	0.924094	0.999622	-0.0835269	0.563754	1	-0.172946	0.235434	0.352222	-0.0697951	0.628189	0.998412	-0.159215
PNEG_00312	-0.0983035	0.478994	1	-0.182722	0.189275	1	0.035857	0.793699	1	-0.0844183	0.545972	1	0.134161	0.330056	1	0.218579	0.11341	1	0.191282	0.163674	0.618933	0.0711844	0.598983	0.974118	0.0192145	0.887907	0.972608	-0.120098	0.371193	1	-0.172068	0.203333	0.989742	-0.0519699	0.696552	0.999752	0.18624	0.158957	0.999622	0.184019	0.165331	1	-0.0169918	0.89973	0.932307	-0.00222124	0.986428	0.998412	-0.203232
PNEG_00313	0.0797064	0.432023	1	0.0561479	0.579445	1	0.0691583	0.493135	1	-0.0235585	0.814957	1	-0.0105481	0.916209	1	0.0130104	0.896616	1	0.0361231	0.723364	0.91231	0.00347791	0.972168	0.996864	0.244276	0.0136255	0.285184	-0.0326452	0.743556	1	0.208152	0.0357281	0.989742	0.240798	0.0127519	0.999752	0.071676	0.454857	0.999622	0.0112508	0.907233	1	-0.115892	0.237441	0.354537	-0.0604252	0.526507	0.998412	-0.187568
PNEG_00315	-0.0332446	0.736201	1	-0.0665283	0.499929	1	-0.0383859	0.69578	1	-0.0332837	0.735939	1	-0.00514131	0.958264	1	0.0281424	0.774391	1	-0.0449187	0.653266	0.893577	0.0247232	0.799445	0.984638	-0.0959107	0.329706	0.724732	0.0696419	0.476892	1	-0.050992	0.606465	0.989742	-0.120634	0.21023	0.999752	-0.0700798	0.460941	0.999622	0.00193865	0.983731	1	-0.455888	3.65668e-06	3.50107e-05	0.0720185	0.446677	0.998412	-0.385808
PNEG_00316	-0.0309238	0.727376	1	0.0252257	0.775439	1	-0.0565937	0.522531	1	0.0561495	0.525616	1	-0.0256698	0.771875	1	-0.0818194	0.353933	1	0.17918	0.0450436	0.507886	0.12814	0.147505	0.942219	0.0821683	0.355005	0.739959	-0.05104	0.562265	1	-0.0970119	0.272719	0.989742	-0.0459719	0.599343	0.999752	0.0155838	0.858472	0.999622	0.0504377	0.564272	1	-0.0742333	0.399912	0.527163	0.034854	0.688941	0.998412	-0.089817
PNEG_00317	-0.0856022	0.575944	1	-0.0819019	0.591973	1	0.0569125	0.707991	1	0.00370023	0.980722	1	0.142515	0.349322	1	0.138814	0.361218	1	-0.359594	0.0192285	0.498005	-0.231801	0.124763	0.942219	-0.272811	0.0719854	0.485478	0.127793	0.40375	1	0.0867832	0.572262	0.989742	-0.04101	0.786041	0.999752	0.193756	0.19219	0.999622	0.188281	0.205829	1	-0.0983842	0.513087	0.631708	-0.00547446	0.97042	0.998412	-0.29214
PNEG_00318	-0.367735	0.0106443	1	-0.153326	0.278149	1	-0.121436	0.3878	1	0.214409	0.13857	1	0.246299	0.0872127	1	0.0318901	0.821588	1	-0.120005	0.402323	0.779526	0.0779193	0.572495	0.972967	-0.0394029	0.777819	0.935071	0.197925	0.156663	1	0.0806026	0.568396	0.989742	-0.117322	0.388312	0.999752	0.101741	0.46541	0.999622	0.106934	0.444752	1	-0.0385268	0.78708	0.85449	0.0051925	0.969921	0.998412	-0.140268
PNEG_00320	0.13999	0.192656	1	0.052123	0.627931	1	0.0520963	0.627727	1	-0.087867	0.412337	1	-0.0878937	0.411674	1	-2.67093e-05	0.999801	1	0.124116	0.252052	0.692168	0.128496	0.231677	0.942219	0.124792	0.246427	0.673605	0.00438006	0.96742	1	0.000675738	0.994983	1	-0.00370432	0.972262	0.999752	-0.134039	0.209787	0.999622	-0.0806017	0.450975	1	0.0772574	0.46992	0.593869	0.0534377	0.617065	0.998412	0.211297
PNEG_00321	0.00915209	0.937721	1	-0.0181062	0.877124	1	-0.00434652	0.970367	1	-0.0272583	0.81588	1	-0.0134986	0.908124	1	0.0137597	0.906332	1	-0.0680998	0.562102	0.851808	-0.0741656	0.525693	0.971507	0.0107666	0.926623	0.982286	-0.00606575	0.958676	1	0.0788664	0.500644	0.989742	0.0849322	0.465992	0.999752	-0.131777	0.25768	0.999622	-0.0288887	0.803975	1	0.286636	0.013629	0.0373966	0.102888	0.376555	0.998412	0.418412
PNEG_00322	0.0592314	0.764487	1	-0.0456026	0.818412	1	0.122581	0.530579	1	-0.104834	0.595395	1	0.0633499	0.744309	1	0.168184	0.388842	1	-0.363829	0.0702839	0.511442	-0.188544	0.325157	0.949386	-0.179754	0.351157	0.738414	0.175285	0.377033	1	0.184075	0.356308	0.989742	0.00879072	0.963119	0.999752	-0.292987	0.128855	0.999622	-0.0170743	0.928487	1	-0.722418	0.000421154	0.00209703	0.275913	0.150705	0.998412	-0.429431
PNEG_00323	-0.0708506	0.457669	1	-0.0280149	0.767512	1	0.0105569	0.910696	1	0.0428357	0.652518	1	0.0814075	0.38897	1	0.0385717	0.681097	1	0.0189996	0.845752	0.951977	-0.0233056	0.805777	0.987022	-0.0117724	0.901743	0.975097	-0.0423052	0.656264	1	-0.030772	0.74759	0.989742	0.0115331	0.900964	0.999752	-0.153724	0.0971157	0.999622	-0.0920115	0.321207	1	0.0364896	0.694825	0.783391	0.061712	0.505469	0.998412	0.190213
PNEG_00324	0.0834712	0.628436	1	0.129998	0.4487	1	0.131826	0.440974	1	0.0465273	0.784946	1	0.0483551	0.776054	1	0.00182782	0.991375	1	0.0260289	0.882123	0.959951	-0.029412	0.864001	0.992601	-0.0596043	0.730374	0.917946	-0.0554409	0.747207	1	-0.0856331	0.621089	0.989742	-0.0301923	0.85851	0.999752	-0.0838577	0.623711	0.999622	-0.161209	0.349985	1	-0.0326003	0.850408	0.898055	-0.0773512	0.652333	0.998412	0.0512574
PNEG_00325	-0.0711625	0.598788	1	0.000553628	0.996723	1	0.0556541	0.6788	1	0.0717161	0.595276	1	0.126817	0.346148	1	0.0551005	0.681263	1	-0.109827	0.418034	0.789157	0.0625871	0.639217	0.974707	0.081317	0.543309	0.836227	0.172414	0.198794	1	0.191144	0.155128	0.989742	0.0187299	0.887439	0.999752	0.0390137	0.769076	0.999622	0.05868	0.659223	1	0.200364	0.132228	0.225495	0.0196663	0.881936	0.998412	0.16135
PNEG_00327	-0.0300515	0.846122	1	-0.0576763	0.709183	1	0.127834	0.399397	1	-0.0276248	0.858328	1	0.157886	0.298327	1	0.18551	0.22108	1	0.0798557	0.613305	0.874541	-0.0684882	0.656881	0.974707	0.0959666	0.531692	0.832937	-0.148344	0.334656	1	0.0161109	0.916151	0.998058	0.164455	0.269886	0.999752	0.105623	0.440086	0.999622	0.00914615	0.947234	1	0.315192	0.0214406	0.0536387	-0.0964773	0.477877	0.998412	0.209568
PNEG_00328	-0.0411671	0.71601	1	-0.045519	0.687077	1	0.0463669	0.680141	1	-0.00435196	0.969303	1	0.087534	0.436757	1	0.0918859	0.413634	1	-0.385771	0.000883464	0.385013	-0.203646	0.0721911	0.942219	-0.250086	0.0280727	0.355613	0.182125	0.114444	1	0.135684	0.241986	0.989742	-0.0464403	0.681674	0.999752	0.10379	0.363162	0.999622	-0.0693045	0.547338	1	-0.31551	0.00712181	0.0221978	-0.173094	0.129134	0.998412	-0.4193
PNEG_00329	0.120106	0.458676	1	0.109634	0.49839	1	0.129209	0.424096	1	-0.0104723	0.948244	1	0.00910307	0.954923	1	0.0195754	0.903164	1	-0.00709706	0.965153	0.990445	0.0360241	0.822574	0.98902	0.0344933	0.830404	0.950844	0.0431211	0.788717	1	0.0415904	0.796533	0.992909	-0.00153075	0.992342	0.999752	0.160211	0.313073	0.999622	0.0621348	0.696612	1	0.299403	0.059833	0.119666	-0.0980757	0.535571	0.998412	0.139192
PNEG_00330	0.0265411	0.76743	1	-0.0762765	0.396669	1	-0.0226722	0.800116	1	-0.102818	0.252219	1	-0.0492133	0.581772	1	0.0536043	0.549655	1	-0.160517	0.0778989	0.528128	-0.172075	0.0538231	0.942219	-0.0749288	0.401297	0.76806	-0.0115579	0.898077	1	0.0855882	0.343047	0.989742	0.097146	0.272028	0.999752	-0.0611003	0.490599	0.999622	-0.0847265	0.341235	1	0.096577	0.27749	0.398788	-0.0236261	0.789797	0.998412	0.157677
PNEG_00331	0.0214104	0.877863	1	-0.0167925	0.904045	1	0.156853	0.257913	1	-0.0382029	0.7837	1	0.135443	0.328185	1	0.173645	0.209918	1	0.0195525	0.889443	0.961988	0.0788585	0.571029	0.972967	0.0770645	0.580661	0.853041	0.059306	0.670308	1	0.057512	0.680389	0.989742	-0.00179401	0.989638	0.999752	-0.0314146	0.820855	0.999622	-0.0441578	0.750712	1	-0.0272452	0.84506	0.895823	-0.0127432	0.92675	0.998412	0.00416937
PNEG_00332	0.0511015	0.785079	1	0.126823	0.498379	1	-0.133472	0.476407	1	0.0757218	0.685975	1	-0.184574	0.324657	1	-0.260295	0.16468	1	0.315841	0.0922773	0.54639	0.244163	0.192685	0.942219	0.0945052	0.614375	0.871579	-0.0716784	0.701881	1	-0.221336	0.237555	0.989742	-0.149658	0.42407	0.999752	-0.0501438	0.789006	0.999622	-0.035295	0.850624	1	-0.332528	0.0764981	0.145667	0.0148488	0.93683	0.998412	-0.282384
PNEG_00333	0.00156799	0.987993	1	-0.0470667	0.651536	1	-0.0774329	0.456943	1	-0.0486347	0.640363	1	-0.0790009	0.447377	1	-0.0303662	0.770297	1	-0.0406544	0.695497	0.899976	-0.0345956	0.733922	0.979205	-0.151477	0.140507	0.566434	0.00605882	0.952762	1	-0.110822	0.283206	0.989742	-0.116881	0.247955	0.999752	0.0700023	0.481301	0.999622	0.0429105	0.667233	1	0.341218	0.000587269	0.00280766	-0.0270918	0.784074	0.998412	0.271216
PNEG_00334	-0.0109894	0.921067	1	0.0501411	0.650638	1	-0.110721	0.318104	1	0.0611305	0.580821	1	-0.0997321	0.368462	1	-0.160863	0.146209	1	0.126716	0.254325	0.693035	0.117513	0.287667	0.949386	0.0679053	0.539829	0.836227	-0.00920294	0.933552	1	-0.0588111	0.594962	0.989742	-0.0496082	0.651923	0.999752	-0.169742	0.12615	0.999622	-0.110744	0.318501	1	-0.0208439	0.85122	0.898385	0.0589986	0.595172	0.998412	0.148898
PNEG_00335	-0.0734198	0.461595	1	-0.0168357	0.865398	1	-0.119615	0.229373	1	0.0565841	0.569737	1	-0.0461947	0.64324	1	-0.102779	0.300812	1	-0.0846433	0.395256	0.776372	-0.0420308	0.667729	0.974707	-0.0203224	0.836026	0.953368	0.0426125	0.665157	1	0.0643209	0.514726	0.989742	0.0217084	0.823024	0.999752	-0.0797276	0.411335	0.999622	0.0627369	0.51713	1	-0.00401915	0.967137	0.980206	0.142464	0.140227	0.998412	0.0757084
PNEG_00336	-0.259652	0.0727045	1	0.0249313	0.859898	1	0.0199809	0.887154	1	0.284583	0.0478589	1	0.279633	0.0511575	1	-0.00495043	0.971779	1	-0.0714097	0.617922	0.878148	-0.0954731	0.493059	0.967736	-0.0827308	0.554658	0.8411	-0.0240634	0.864077	1	-0.0113211	0.936145	0.998555	0.0127423	0.926099	0.999752	-0.0721125	0.602676	0.999622	-0.0390788	0.778455	1	-0.0960389	0.495817	0.616986	0.0330337	0.810923	0.998412	-0.0239264
PNEG_00337	-0.266603	0.187677	1	0.0115719	0.952729	1	-0.222292	0.264199	1	0.278175	0.16597	1	0.0443104	0.828535	1	-0.233864	0.23641	1	-0.414338	0.0518972	0.507886	-0.0500355	0.79644	0.984638	0.0399588	0.836857	0.953368	0.364302	0.0774363	1	0.454297	0.0277288	0.941734	0.0899943	0.629482	0.999752	0.0632022	0.735439	0.999622	0.187059	0.315138	1	-0.249354	0.209338	0.320825	0.123857	0.49565	0.998412	-0.312556
PNEG_00338	-0.17063	0.230929	1	-0.166829	0.239791	1	-0.0583896	0.677227	1	0.00380065	0.978868	1	0.11224	0.428815	1	0.10844	0.442958	1	-0.102216	0.461448	0.806141	-0.133256	0.32446	0.949386	0.0129226	0.923695	0.98048	-0.0310406	0.820393	1	0.115138	0.39861	0.989742	0.146179	0.270957	0.999752	0.0246199	0.851575	0.999622	0.0164882	0.900728	1	-0.216602	0.10979	0.196151	-0.00813172	0.950424	0.998412	-0.241221
PNEG_00339	-0.0209788	0.870269	1	-0.0820329	0.523297	1	-0.0101728	0.936652	1	-0.0610541	0.634789	1	0.010806	0.932724	1	0.0718601	0.574745	1	-0.268291	0.0366672	0.507886	-0.227186	0.0725056	0.942219	-0.253091	0.0462798	0.413179	0.0411051	0.747902	1	0.0152003	0.905754	0.997388	-0.0259048	0.837722	0.999752	-0.128049	0.304358	0.999622	-0.067446	0.588657	1	-0.290082	0.0213853	0.0535749	0.0606027	0.626745	0.998412	-0.162034
PNEG_00340	0.0352454	0.778243	1	-0.0748963	0.552199	1	0.0173479	0.88896	1	-0.110142	0.37933	1	-0.0178975	0.884809	1	0.0922443	0.458308	1	0.0945501	0.463477	0.806141	0.0328995	0.791474	0.984638	-0.013413	0.915174	0.977554	-0.0616506	0.618615	1	-0.107963	0.389053	0.989742	-0.0463125	0.701137	0.999752	0.0932491	0.425437	0.999622	0.00489905	0.967044	1	-0.223171	0.0699891	0.135974	-0.0883501	0.446106	0.998412	-0.31642
PNEG_00341	0.0305262	0.790934	1	-0.0101867	0.929495	1	-0.0602934	0.600439	1	-0.0407128	0.723065	1	-0.0908196	0.429178	1	-0.0501067	0.662643	1	-0.239791	0.0376916	0.507886	-0.0750328	0.505716	0.967789	-0.22114	0.0518991	0.419082	0.164758	0.149089	1	0.0186513	0.87138	0.997388	-0.146107	0.194243	0.999752	0.0626914	0.573249	0.999622	0.0527496	0.636456	1	-0.660225	1.18455e-08	2.23267e-07	-0.00994179	0.928492	0.998412	-0.722916
PNEG_00342	-0.0614408	0.711141	1	0.0652882	0.689072	1	0.0914988	0.572157	1	0.126729	0.439211	1	0.15294	0.347047	1	0.0262106	0.869756	1	-0.0286856	0.859576	0.954922	-0.0691128	0.65813	0.974707	-0.0494267	0.753172	0.925971	-0.0404273	0.797429	1	-0.0207411	0.895878	0.997388	0.0196862	0.897211	0.999752	-0.120812	0.417913	0.999622	-0.183367	0.224322	1	-0.193104	0.208283	0.319753	-0.0625551	0.677317	0.998412	-0.0722915
PNEG_00343	0.0886186	0.487934	1	0.0826245	0.517567	1	0.090981	0.475705	1	-0.00599408	0.962491	1	0.00236246	0.985198	1	0.00835654	0.947642	1	0.256364	0.0450775	0.507886	0.0967835	0.447668	0.963459	0.207337	0.103825	0.523627	-0.159581	0.208949	1	-0.0490271	0.699496	0.989742	0.110554	0.382307	0.999752	-0.116401	0.358999	0.999622	-0.0452647	0.721344	1	0.255395	0.0437409	0.0932862	0.0711366	0.574883	0.998412	0.371796
PNEG_00344	0.0039144	0.963178	1	0.0271606	0.748294	1	-0.00284327	0.973187	1	0.0232462	0.783472	1	-0.00675767	0.936294	1	-0.0300039	0.722211	1	0.0429967	0.614274	0.874541	0.0800339	0.342941	0.949386	0.0432322	0.609603	0.868384	0.0370372	0.660819	1	0.000235484	0.997781	1	-0.0368017	0.660357	0.999752	0.0498376	0.554324	0.999622	0.0423572	0.615976	1	0.109707	0.194843	0.304032	-0.00748046	0.929059	0.998412	0.0598694
PNEG_00345	0.25397	0.403239	1	0.28599	0.343952	1	0.301638	0.31588	1	0.0320203	0.913639	1	0.0476681	0.871101	1	0.0156478	0.957273	1	0.100334	0.74977	0.917088	0.0670325	0.825884	0.98902	0.066731	0.82784	0.949903	-0.033302	0.912573	1	-0.0336034	0.9124	0.997921	-0.000301469	0.999185	0.999752	-0.303269	0.340818	0.999622	-0.155028	0.624012	1	-0.621228	0.0663926	0.130111	0.148241	0.643277	0.998412	-0.317958
PNEG_00346	0.113496	0.315812	1	0.0450564	0.690614	1	0.0479173	0.671701	1	-0.0684396	0.544244	1	-0.0655787	0.560717	1	0.00286089	0.979762	1	0.0561576	0.624076	0.880704	0.120116	0.289254	0.949386	0.125336	0.269836	0.681212	0.0639582	0.572496	1	0.0691779	0.542439	0.989742	0.00521978	0.962931	0.999752	-0.0357512	0.751529	0.999622	-0.00686198	0.951592	1	-0.165071	0.147233	0.244596	0.0288893	0.797724	0.998412	-0.12932
PNEG_00347	-0.0303085	0.87311	1	-0.105943	0.577098	1	-0.00803857	0.966067	1	-0.0756343	0.690685	1	0.02227	0.906223	1	0.0979042	0.604943	1	-0.135815	0.46946	0.806164	-0.200873	0.279207	0.949386	-0.453077	0.0158369	0.306277	-0.0650579	0.727667	1	-0.317262	0.0931727	0.989742	-0.252204	0.177115	0.999752	-0.0134244	0.942854	0.999622	-0.000797283	0.99661	1	-0.917794	3.2329e-06	3.12861e-05	0.0126272	0.946091	0.998412	-0.904369
PNEG_00348	0.0706917	0.674986	1	0.139059	0.409076	1	0.0133845	0.936702	1	0.0683675	0.684645	1	-0.0573072	0.733663	1	-0.125675	0.455186	1	0.078965	0.64103	0.88805	0.0752249	0.655891	0.974707	0.265321	0.115853	0.539365	-0.0037401	0.98232	1	0.186356	0.269277	0.989742	0.190096	0.258253	0.999752	-0.129987	0.440674	0.999622	0.0327882	0.845696	1	0.395772	0.0186503	0.0477873	0.162776	0.333863	0.998412	0.525759
PNEG_00349	0.100777	0.208502	1	0.127645	0.10956	1	0.137151	0.0843577	1	0.026868	0.734128	1	0.0363742	0.644368	1	0.00950617	0.903534	1	0.113527	0.156475	0.612126	0.0473568	0.545737	0.972967	-0.0109508	0.889871	0.972832	-0.0661703	0.396481	1	-0.124478	0.113919	0.989742	-0.0583076	0.448786	0.999752	-0.0271315	0.721683	0.999622	-0.0678139	0.376366	1	-0.0894051	0.24873	0.367431	-0.0406824	0.592829	0.998412	-0.0622736
PNEG_00350	0.0373628	0.620057	1	0.04154	0.580842	1	-0.041961	0.577416	1	0.00417718	0.955631	1	-0.0793238	0.291238	1	-0.083501	0.265739	1	0.0160192	0.834268	0.948694	-0.0114025	0.879919	0.992933	-0.0721623	0.341775	0.731898	-0.0274217	0.716764	1	-0.0881815	0.24603	0.989742	-0.0607598	0.417385	0.999752	-0.0329675	0.660676	0.999622	-0.0904571	0.230597	1	-0.145354	0.056059	0.114018	-0.0574895	0.444068	0.998412	-0.112387
PNEG_00351	0.000880293	0.994473	1	0.0675015	0.594158	1	-0.0256856	0.839503	1	0.0666212	0.598778	1	-0.0265659	0.833992	1	-0.0931872	0.46083	1	0.0896124	0.479142	0.81249	0.0728185	0.561497	0.972967	0.0872637	0.487476	0.81586	-0.0167939	0.893358	1	-0.00234865	0.985074	0.99972	0.0144453	0.907497	0.999752	0.0277536	0.822855	0.999622	0.0292746	0.813609	1	-0.21645	0.0842388	0.157129	0.00152103	0.990186	0.998412	-0.244204
PNEG_00352	-0.117631	0.762215	1	-0.380983	0.339372	1	0.0869919	0.817592	1	-0.263351	0.512943	1	0.204623	0.591352	1	0.467974	0.231749	1	-0.648043	0.146916	0.609687	-0.217432	0.586134	0.974118	-0.491165	0.237192	0.662543	0.43061	0.326773	1	0.156877	0.729606	0.989742	-0.273733	0.501525	0.999752	0.517852	0.184304	0.999622	0.724198	0.0607172	1	-0.710421	0.125842	0.217184	0.206346	0.563449	0.998412	-1.22827
PNEG_00353	-0.0205316	0.836909	1	0.0245931	0.80409	1	-0.0729227	0.463345	1	0.0451246	0.649001	1	-0.0523911	0.59828	1	-0.0975157	0.323823	1	0.0883621	0.380588	0.768252	0.103839	0.289279	0.949386	0.135411	0.168675	0.596492	0.0154773	0.874144	1	0.0470491	0.631507	0.989742	0.0315718	0.740253	0.999752	0.106974	0.264405	0.999622	0.209211	0.0288368	1	0.310428	0.00122743	0.0052231	0.102237	0.277448	0.998412	0.203454
PNEG_00354	0.0247062	0.886715	1	-0.000366452	0.998313	1	0.0491577	0.776277	1	-0.0250726	0.884892	1	0.0244515	0.887491	1	0.0495242	0.774356	1	-0.0322336	0.853402	0.95384	-0.0254481	0.882997	0.992966	0.0306851	0.859294	0.96073	0.00678544	0.968759	1	0.0629187	0.716769	0.989742	0.0561332	0.744007	0.999752	0.0384928	0.823293	0.999622	0.018019	0.916899	1	-0.131539	0.449199	0.576923	-0.0204738	0.90526	0.998412	-0.170032
PNEG_00355	0.0444316	0.786133	1	0.0371584	0.820352	1	0.012024	0.941389	1	-0.00727315	0.964502	1	-0.0324076	0.842722	1	-0.0251344	0.877609	1	-0.211561	0.199088	0.648613	-0.200618	0.219222	0.942219	-0.174597	0.285736	0.694883	0.0109436	0.946877	1	0.0369646	0.822213	0.996252	0.0260211	0.873202	0.999752	-0.0611652	0.707433	0.999622	-0.133256	0.414885	1	-0.347859	0.03478	0.0784802	-0.0720906	0.65856	0.998412	-0.286694
PNEG_00356	0.0501616	0.686161	1	0.0551925	0.656149	1	-0.0229814	0.853025	1	0.00503091	0.967562	1	-0.073143	0.554643	1	-0.0781739	0.527147	1	0.225053	0.0705788	0.511442	0.0770629	0.532969	0.972967	0.135332	0.274166	0.685113	-0.14799	0.228681	1	-0.0897209	0.466086	0.989742	0.0582688	0.633551	0.999752	0.0196478	0.873874	0.999622	0.044096	0.722027	1	-0.0194177	0.876309	0.917176	0.0244482	0.842843	0.998412	-0.0390655
PNEG_00357	0.0052495	0.949656	1	-0.00602128	0.942174	1	-0.0964097	0.246305	1	-0.0112708	0.891869	1	-0.101659	0.220971	1	-0.0903884	0.275715	1	0.200228	0.0181672	0.489358	0.151036	0.0699283	0.942219	0.144536	0.0842906	0.491126	-0.0491916	0.551713	1	-0.0556924	0.502429	0.989742	-0.00650085	0.936488	0.999752	-0.0235157	0.775723	0.999622	-0.00778506	0.925063	1	0.000367703	0.996481	0.999535	0.0157307	0.848297	0.998412	0.0238834
PNEG_00358	-0.0896829	0.481458	1	-0.210811	0.0999529	1	-0.0938202	0.458479	1	-0.121129	0.346895	1	-0.00413731	0.97405	1	0.116991	0.360486	1	-0.178712	0.152616	0.612027	-0.1043	0.3885	0.96051	-0.255703	0.0372496	0.396742	0.0744123	0.545022	1	-0.0769906	0.537048	0.989742	-0.151403	0.209799	0.999752	-0.0103029	0.931539	0.999622	-0.0363015	0.763472	1	-0.123215	0.314735	0.439847	-0.0259986	0.827843	0.998412	-0.112912
PNEG_00359	-0.0315364	0.703224	1	0.0696329	0.396368	1	0.036794	0.653692	1	0.101169	0.218181	1	0.0683304	0.405076	1	-0.0328389	0.686587	1	-0.124521	0.136651	0.604174	0.0576002	0.476611	0.964396	0.0921294	0.256479	0.675273	0.182121	0.0260682	1	0.216651	0.00832251	0.751987	0.0345292	0.663314	0.999752	-0.0533579	0.495574	0.999622	0.060798	0.43673	1	0.251518	0.00127342	0.00537433	0.114156	0.142235	0.998412	0.304876
PNEG_00360	-0.110727	0.277689	1	-0.0499567	0.621854	1	-0.0796054	0.431194	1	0.0607698	0.550962	1	0.0311212	0.759722	1	-0.0296486	0.769181	1	0.00275839	0.978843	0.993276	0.0202977	0.840791	0.991404	0.0294984	0.771517	0.933612	0.0175393	0.862689	1	0.02674	0.793097	0.99238	0.00920074	0.92589	0.999752	0.0599382	0.549672	0.999622	0.0214598	0.831541	1	-0.124951	0.22522	0.340427	-0.0384783	0.698865	0.998412	-0.184889
PNEG_00361	-0.100849	0.520149	1	-0.0228567	0.88311	1	-0.0509608	0.74263	1	0.0779921	0.617933	1	0.049888	0.74928	1	-0.0281041	0.855879	1	0.0178198	0.906176	0.96924	0.0375765	0.79871	0.984638	0.318532	0.0292888	0.360167	0.0197568	0.893575	1	0.300712	0.0400744	0.989742	0.280955	0.0486657	0.999752	-0.0586296	0.680978	0.999622	-0.0430459	0.763457	1	0.595776	2.10193e-05	0.000159978	0.0155837	0.912787	0.998412	0.654405
PNEG_00362	-0.0734329	0.758924	1	-0.142841	0.55105	1	-0.15926	0.505412	1	-0.0694078	0.77266	1	-0.0858269	0.720401	1	-0.0164191	0.94548	1	-0.359199	0.130088	0.600597	-0.178779	0.438255	0.963459	-0.196853	0.395748	0.763805	0.18042	0.443553	1	0.162345	0.492626	0.989742	-0.0180745	0.937346	0.999752	0.0600402	0.790285	0.999622	-0.10355	0.649305	1	-0.465615	0.0458073	0.0966931	-0.16359	0.469018	0.998412	-0.525656
PNEG_00363	0.465748	0.0782912	1	0.0154437	0.955245	1	0.0756795	0.780804	1	-0.450304	0.085651	1	-0.390069	0.131463	1	0.0602358	0.823136	1	0.178281	0.511205	0.829729	0.0352243	0.893579	0.992966	0.0118904	0.964359	0.990617	-0.143057	0.581374	1	-0.166391	0.525821	0.989742	-0.023334	0.926784	0.999752	-0.0947585	0.710641	0.999622	0.34931	0.157817	1	-0.391663	0.148903	0.246645	0.444069	0.0703	0.998412	-0.296905
PNEG_00364	0.075007	0.336873	1	2.87594e-05	0.999706	1	-0.0301088	0.699918	1	-0.0749783	0.336109	1	-0.105116	0.177193	1	-0.0301376	0.699083	1	0.0599162	0.448518	0.80165	0.0813836	0.297032	0.949386	0.0554039	0.479341	0.811834	0.0214674	0.78319	1	-0.00451233	0.954044	0.998781	-0.0259797	0.73672	0.999752	-0.0780758	0.311577	0.999622	-0.0712495	0.356683	1	0.0162616	0.833684	0.887685	0.00682626	0.929477	0.998412	0.0943374
PNEG_00365	0.0578274	0.583125	1	0.1215	0.24705	1	0.0655754	0.532176	1	0.0636726	0.54295	1	0.00774802	0.940993	1	-0.0559246	0.591713	1	0.18341	0.0895657	0.542632	0.243869	0.0216274	0.942219	0.342572	0.00125782	0.125782	0.0604583	0.566727	1	0.159161	0.131642	0.989742	0.098703	0.341027	0.999752	0.0278555	0.788667	0.999622	0.078066	0.452918	1	0.333716	0.0012887	0.00541649	0.0502105	0.627106	0.998412	0.30586
PNEG_00366	0.0746789	0.396355	1	0.0492633	0.575498	1	-0.0408659	0.642812	1	-0.0254156	0.771718	1	-0.115545	0.187891	1	-0.0901292	0.303919	1	0.117771	0.188066	0.63828	0.104723	0.233625	0.942219	-0.00784418	0.929523	0.983427	-0.0130481	0.881622	1	-0.125615	0.155284	0.989742	-0.112567	0.194816	0.999752	-0.0768758	0.370892	0.999622	-0.0911762	0.290267	1	-0.612876	6.13075e-12	3.19865e-10	-0.0143004	0.867833	0.998412	-0.536
PNEG_00367	0.0770278	0.454212	1	0.133328	0.194378	1	0.0887205	0.387763	1	0.0562999	0.583037	1	0.0116926	0.909217	1	-0.0446072	0.662989	1	0.164024	0.110833	0.574929	0.104244	0.308227	0.949386	0.0880875	0.390117	0.759968	-0.05978	0.558165	1	-0.0759363	0.457833	0.989742	-0.0161563	0.873793	0.999752	-0.091757	0.367186	0.999622	-0.083202	0.414023	1	0.0400467	0.694323	0.783071	0.00855499	0.932998	0.998412	0.131804
PNEG_00368	0.0818792	0.691626	1	0.145455	0.475813	1	0.203749	0.312066	1	0.0635756	0.752132	1	0.12187	0.539916	1	0.0582941	0.766488	1	-0.462314	0.0216575	0.498503	-0.354755	0.0586308	0.942219	0.0925431	0.609758	0.868384	0.107559	0.59102	1	0.554857	0.00428892	0.598504	0.447298	0.012962	0.999752	-0.131903	0.434749	0.999622	-0.152803	0.369918	1	-0.373924	0.0355143	0.0796761	-0.0209007	0.902055	0.998412	-0.242021
PNEG_00369	0.0350838	0.762219	1	0.0964454	0.402292	1	0.14532	0.204093	1	0.0613616	0.592681	1	0.110236	0.333445	1	0.0488742	0.665815	1	-0.0146901	0.895129	0.963676	-0.0101226	0.925894	0.993411	0.019737	0.856606	0.959484	0.00456755	0.966662	1	0.0344271	0.753602	0.989742	0.0298596	0.780244	0.999752	0.182426	0.0878767	0.999622	0.194106	0.0701974	1	0.307931	0.00415245	0.0141726	0.0116795	0.911716	0.998412	0.125505
PNEG_00370	-0.0747317	0.616457	1	-0.033047	0.823651	1	0.0416987	0.776686	1	0.0416847	0.779478	1	0.11643	0.430217	1	0.0747456	0.610345	1	0.0868306	0.56326	0.851808	0.124528	0.392938	0.961447	0.234281	0.107876	0.530535	0.0376971	0.795374	1	0.147451	0.310222	0.989742	0.109754	0.435333	0.999752	0.397366	0.0038892	0.999622	0.362813	0.00872282	1	0.162453	0.249143	0.367739	-0.0345529	0.796762	0.998412	-0.234913
PNEG_00371	0.0335618	0.807875	1	-0.00694088	0.959885	1	0.0868937	0.523322	1	-0.0405027	0.767903	1	0.0533319	0.693629	1	0.0938346	0.488168	1	-0.136462	0.339694	0.738243	-0.162875	0.234572	0.942219	-0.0191165	0.888602	0.972608	-0.026413	0.850204	1	0.117346	0.39963	0.989742	0.143759	0.280669	0.999752	0.095935	0.472393	0.999622	0.0110092	0.935179	1	0.148162	0.275269	0.396704	-0.0849258	0.520482	0.998412	0.0522265
PNEG_00372	-0.0588582	0.690011	1	-0.0813766	0.580837	1	-0.0607846	0.678681	1	-0.0225184	0.878846	1	-0.00192647	0.98955	1	0.020592	0.888509	1	-0.368971	0.0105809	0.409666	-0.341505	0.0152057	0.942219	-0.32637	0.0209147	0.324539	0.0274662	0.84883	1	0.0426006	0.768464	0.989742	0.0151344	0.914561	0.999752	-0.0377224	0.788921	0.999622	-0.193675	0.174368	1	-0.361728	0.0128783	0.0358285	-0.155952	0.271121	0.998412	-0.324005
PNEG_00373	-0.138396	0.270209	1	-0.170308	0.174748	1	-0.0638973	0.609853	1	-0.0319121	0.799603	1	0.0744988	0.552558	1	0.106411	0.396145	1	-0.203257	0.106288	0.57025	-0.120397	0.335466	0.949386	-0.0856328	0.493716	0.817561	0.0828602	0.509016	1	0.117624	0.348987	0.989742	0.0347641	0.780489	0.999752	-0.053368	0.668383	0.999622	-0.0870303	0.485387	1	0.135221	0.277962	0.399147	-0.0336624	0.787022	0.998412	0.188589
PNEG_00374	-0.116087	0.347456	1	-0.120421	0.329224	1	0.00288657	0.98126	1	-0.00433384	0.97206	1	0.118973	0.334211	1	0.123307	0.31637	1	-0.127495	0.301677	0.711265	-0.0888742	0.466827	0.963459	-0.170262	0.165057	0.591999	0.0386213	0.752949	1	-0.0427664	0.728507	0.989742	-0.0813877	0.504355	0.999752	-0.0518584	0.66938	0.999622	-0.100475	0.409285	1	-0.466631	0.000155692	0.000917332	-0.0486166	0.689044	0.998412	-0.414773
PNEG_00375	0.438072	0.0471647	1	0.0925614	0.682564	1	0.182225	0.414993	1	-0.345511	0.111701	1	-0.255847	0.232581	1	0.0896638	0.683739	1	0.482944	0.0388068	0.507886	0.387294	0.0885738	0.942219	0.34691	0.130943	0.551823	-0.0956503	0.659246	1	-0.136035	0.53502	0.989742	-0.0403846	0.849305	0.999752	-0.246308	0.236733	0.999622	-0.0440681	0.830686	1	-0.311136	0.146028	0.243267	0.20224	0.329552	0.998412	-0.0648277
PNEG_00376	0.068725	0.532295	1	0.0613953	0.576345	1	0.144911	0.185007	1	-0.00732967	0.946626	1	0.076186	0.484298	1	0.0835157	0.442572	1	-0.137851	0.211973	0.665304	-0.0791467	0.465393	0.963459	-0.0139951	0.897442	0.975097	0.0587047	0.591213	1	0.123856	0.257834	0.989742	0.0651517	0.544167	0.999752	-0.00787692	0.941138	0.999622	0.00839047	0.937427	1	0.240917	0.023847	0.0584008	0.0162674	0.87843	0.998412	0.248794
PNEG_00377	-0.118082	0.526121	1	-0.160399	0.389128	1	-0.0684879	0.710392	1	-0.0423163	0.821425	1	0.0495944	0.789395	1	0.0919107	0.620571	1	0.0889704	0.628425	0.883432	0.0520095	0.772291	0.981394	-0.0464759	0.798091	0.938999	-0.0369609	0.836648	1	-0.135446	0.454801	0.989742	-0.0984854	0.578008	0.999752	0.208254	0.223803	0.999622	-0.152352	0.383498	1	-0.680644	0.000200649	0.00114113	-0.360605	0.035831	0.998412	-0.888897
PNEG_00378	-0.0653494	0.650148	1	-0.0732182	0.610438	1	-0.0129525	0.92764	1	-0.0078688	0.956473	1	0.0523969	0.714209	1	0.0602657	0.672821	1	-0.0456377	0.753761	0.91891	0.0867933	0.536282	0.972967	-0.117479	0.41087	0.772022	0.132431	0.348928	1	-0.0718415	0.61756	0.989742	-0.204273	0.140737	0.999752	0.217061	0.110684	0.999622	0.101543	0.460061	1	-0.45435	0.0016501	0.00658577	-0.115518	0.390453	0.998412	-0.671411
PNEG_00379	-0.0100991	0.934469	1	-0.124464	0.311119	1	-0.0322106	0.793031	1	-0.114365	0.351994	1	-0.0221115	0.857059	1	0.0922535	0.45256	1	-0.293358	0.0172871	0.489358	-0.251823	0.0403391	0.942219	-0.289252	0.0186424	0.320731	0.0415347	0.735911	1	0.00410573	0.973431	0.999583	-0.037429	0.760648	0.999752	-0.0830318	0.497823	0.999622	-0.124179	0.310976	1	-0.462528	0.00016932	0.000983148	-0.041147	0.736975	0.998412	-0.379496
PNEG_00380	0.0817869	0.508625	1	0.119672	0.333098	1	0.0799135	0.518018	1	0.0378854	0.759073	1	-0.00187341	0.987898	1	-0.0397588	0.747341	1	0.122043	0.326829	0.727634	0.112047	0.366151	0.955221	0.101984	0.411285	0.772022	-0.00999619	0.935688	1	-0.0200593	0.871509	0.997388	-0.0100631	0.935078	0.999752	-0.122401	0.323325	0.999622	-0.0157225	0.899019	1	0.161846	0.191329	0.299862	0.106678	0.389049	0.998412	0.284246
PNEG_00381	0.102435	0.273601	1	0.104817	0.262105	1	0.0681217	0.465949	1	0.00238137	0.979618	1	-0.0343137	0.712679	1	-0.0366951	0.69341	1	0.177417	0.0604779	0.508979	0.0706597	0.45157	0.963459	0.136826	0.145288	0.568398	-0.106757	0.253799	1	-0.0405906	0.664664	0.989742	0.0661667	0.476736	0.999752	-0.0323064	0.72855	0.999622	-0.00216424	0.981469	1	0.236983	0.0108381	0.0312138	0.0301421	0.745659	0.998412	0.26929
PNEG_00382	-0.0506846	0.845735	1	-0.162372	0.534286	1	-0.0588917	0.820485	1	-0.111688	0.669448	1	-0.00820705	0.974807	1	0.103481	0.691355	1	-0.171997	0.531966	0.840976	-0.136035	0.612438	0.974707	-0.328029	0.228677	0.660243	0.0359614	0.894825	1	-0.156032	0.571769	0.989742	-0.191993	0.475884	0.999752	-0.47513	0.0852425	0.999622	-0.0430713	0.873533	1	0.0706117	0.794613	0.859815	0.432059	0.116776	0.998412	0.545742
PNEG_00383	-0.0880213	0.464879	1	-0.0196567	0.869644	1	-0.126127	0.293567	1	0.0683645	0.569479	1	-0.0381056	0.751812	1	-0.10647	0.374267	1	-0.0410529	0.730123	0.913212	-0.112349	0.337853	0.949386	-0.111545	0.343344	0.733554	-0.0712964	0.544803	1	-0.0704917	0.551006	0.989742	0.000804636	0.994486	0.999752	0.1377	0.233596	0.999622	-0.0114622	0.921673	1	0.0876435	0.453202	0.579693	-0.149162	0.195579	0.998412	-0.0500563
PNEG_00384	0.111338	0.293465	1	0.0187914	0.859743	1	-0.0772076	0.469209	1	-0.0925466	0.379594	1	-0.188546	0.0743527	1	-0.095999	0.365243	1	0.161074	0.11956	0.586599	0.110863	0.27327	0.949386	-0.22357	0.0312489	0.372923	-0.0502113	0.617005	1	-0.384644	0.000188921	0.170029	-0.334433	0.000900293	0.360117	-0.0280988	0.777614	0.999622	0.0387349	0.697183	1	-0.60405	1.00061e-08	1.9554e-07	0.0668337	0.498522	0.998412	-0.575951
PNEG_00385	0.0529944	0.584696	1	-0.00259447	0.978658	1	0.0613071	0.526168	1	-0.0555888	0.565853	1	0.00831272	0.931388	1	0.0639016	0.508162	1	0.0288815	0.76611	0.923119	0.0316506	0.742139	0.979706	-0.0275415	0.775408	0.934096	0.00276914	0.977048	1	-0.056423	0.559102	0.989742	-0.0591921	0.536174	0.999752	-0.13605	0.156244	0.999622	-0.0413439	0.666458	1	-0.309004	0.00143005	0.00587694	0.094706	0.323231	0.998412	-0.172954
PNEG_00386	0.0294502	0.811006	1	-0.113215	0.361193	1	0.069129	0.571233	1	-0.142666	0.248311	1	0.0396788	0.744326	1	0.182344	0.136644	1	-0.112013	0.364817	0.759227	-0.0048981	0.967311	0.996864	-0.179592	0.139094	0.564931	0.107115	0.375767	1	-0.0675791	0.582119	0.989742	-0.174694	0.14108	0.999752	-0.0893732	0.444975	0.999622	-0.0810789	0.489991	1	-0.278935	0.0202469	0.0511141	0.00829432	0.943467	0.998412	-0.189561
PNEG_00387	-0.0191113	0.899279	1	0.0404378	0.787038	1	-0.0236627	0.874503	1	0.0595491	0.690676	1	-0.00455133	0.975759	1	-0.0641005	0.665911	1	0.318325	0.0345253	0.507886	0.248093	0.0906492	0.942219	0.108929	0.464776	0.805906	-0.0702315	0.623324	1	-0.209396	0.149937	0.989742	-0.139165	0.324801	0.999752	-0.0641765	0.648132	0.999622	0.230302	0.0965448	1	-0.36805	0.0123881	0.0347329	0.294479	0.0322223	0.998412	-0.303873
PNEG_00388	0.0472795	0.632965	1	0.150832	0.124825	1	0.108689	0.268477	1	0.103552	0.290256	1	0.0614093	0.530335	1	-0.042143	0.664359	1	0.121857	0.221581	0.674294	0.0533165	0.586339	0.974118	0.104563	0.287047	0.694883	-0.0685404	0.482447	1	-0.0172944	0.859666	0.997388	0.051246	0.593762	0.999752	-0.0379417	0.693535	0.999622	0.0377185	0.695262	1	0.0717909	0.458497	0.583453	0.0756602	0.429326	0.998412	0.109733
PNEG_00389	-0.00182886	0.986814	1	-0.124178	0.26259	1	-0.0220588	0.841735	1	-0.122349	0.269524	1	-0.0202299	0.854656	1	0.102119	0.355943	1	-0.314781	0.00490153	0.385013	-0.242501	0.0283112	0.942219	-0.209709	0.058322	0.443347	0.0722801	0.517215	1	0.105073	0.347245	0.989742	0.0327926	0.766609	0.999752	-0.0166752	0.879648	0.999622	-0.0890257	0.420278	1	-0.316765	0.00448767	0.0151981	-0.0723505	0.511264	0.998412	-0.300089
PNEG_00390	0.159426	0.176951	1	0.150264	0.202723	1	-0.0287057	0.808376	1	-0.00916246	0.937775	1	-0.188132	0.110171	1	-0.178969	0.128235	1	0.182108	0.127566	0.599526	0.0905731	0.444505	0.963459	0.162432	0.170714	0.596898	-0.0915351	0.437728	1	-0.0196764	0.867641	0.997388	0.0718587	0.539095	0.999752	-0.18403	0.118514	0.999622	-0.0252512	0.830026	1	0.0984869	0.402812	0.530356	0.158779	0.177347	0.998412	0.282517
PNEG_00391	0.061596	0.522749	1	0.0933164	0.332139	1	0.00742394	0.938541	1	0.0317204	0.741221	1	-0.0541721	0.573027	1	-0.0858925	0.370747	1	0.216092	0.0267612	0.498503	0.152431	0.115428	0.942219	0.169952	0.0797827	0.491126	-0.0636605	0.509053	1	-0.0461394	0.632879	0.989742	0.0175212	0.854959	0.999752	0.0300522	0.753658	0.999622	0.0346103	0.718165	1	0.0477739	0.61935	0.723714	0.00455808	0.961946	0.998412	0.0177217
PNEG_00392	-0.0831844	0.65786	1	-0.122823	0.513068	1	-0.07869	0.67372	1	-0.0396382	0.833339	1	0.00449448	0.980875	1	0.0441327	0.813858	1	-0.199484	0.288083	0.709122	-0.329225	0.0752449	0.942219	-0.192036	0.298773	0.705301	-0.129741	0.488726	1	0.00744757	0.968257	0.999583	0.137189	0.456959	0.999752	0.0665932	0.711182	0.999622	0.0862953	0.632055	1	-0.44518	0.0166292	0.0436335	0.0197021	0.912188	0.998412	-0.511773
PNEG_00393	-0.0841826	0.465279	1	-0.0628615	0.585129	1	-0.106701	0.35404	1	0.0213211	0.853279	1	-0.0225188	0.845113	1	-0.04384	0.703363	1	-0.0399584	0.728662	0.913022	-0.0255266	0.823454	0.98902	-0.119322	0.298463	0.705301	0.0144318	0.899786	1	-0.079364	0.489913	0.989742	-0.0937958	0.411354	0.999752	0.0617765	0.587072	0.999622	0.00712489	0.950144	1	0.106819	0.348881	0.475926	-0.0546516	0.630476	0.998412	0.0450425
PNEG_00394	-0.0601375	0.52677	1	-0.0374562	0.692309	1	0.0137269	0.884045	1	0.0226814	0.811048	1	0.0738644	0.433658	1	0.051183	0.586013	1	0.0359129	0.702546	0.903273	-0.0332461	0.718974	0.979205	-0.0212899	0.818516	0.946566	-0.0691591	0.454524	1	-0.0572028	0.537898	0.989742	0.0119563	0.89569	0.999752	0.0590186	0.50962	0.999622	0.0258037	0.774082	1	-0.10165	0.26433	0.384792	-0.0332149	0.709201	0.998412	-0.160668
PNEG_00395	-0.13157	0.532555	1	0.0197892	0.924669	1	-0.0499523	0.811463	1	0.151359	0.471463	1	0.081618	0.697957	1	-0.0697415	0.738352	1	-0.188103	0.369519	0.763264	-0.224367	0.278051	0.949386	0.113875	0.579496	0.853041	-0.0362634	0.862033	1	0.301978	0.145268	0.989742	0.338242	0.0981911	0.999752	0.100483	0.618639	0.999622	0.0839449	0.678199	1	0.326108	0.106238	0.191228	-0.0165383	0.934418	0.998412	0.225624
PNEG_00396	0.150606	0.197184	1	0.139598	0.231772	1	0.1333	0.253284	1	-0.0110079	0.924733	1	-0.0173058	0.881872	1	-0.00629786	0.956858	1	0.10427	0.37439	0.766979	0.177304	0.128923	0.942219	0.248383	0.0334863	0.38149	0.0730333	0.531398	1	0.144113	0.217015	0.989742	0.0710796	0.540465	0.999752	-0.0150157	0.897294	0.999622	0.0377806	0.745411	1	0.447671	0.000115084	0.000711859	0.0527963	0.649538	0.998412	0.462686
PNEG_00397	0.0383457	0.677373	1	0.0613712	0.504931	1	0.023411	0.799175	1	0.0230256	0.802254	1	-0.0149347	0.870929	1	-0.0379603	0.679222	1	0.147939	0.109964	0.574774	0.0433061	0.637978	0.974707	0.0986454	0.284275	0.694883	-0.104633	0.254613	1	-0.0492934	0.591837	0.989742	0.0553392	0.544924	0.999752	-0.14161	0.122909	0.999622	-0.124016	0.177179	1	0.200351	0.028745	0.0673273	0.017594	0.848121	0.998412	0.341961
PNEG_00398	0.123529	0.279545	1	0.0704437	0.53754	1	-0.0330469	0.772687	1	-0.0530848	0.64097	1	-0.156575	0.16953	1	-0.103491	0.363978	1	0.0679035	0.554145	0.851577	-0.00402358	0.971801	0.996864	0.110759	0.330469	0.724991	-0.0719271	0.527231	1	0.0428559	0.706373	0.989742	0.114783	0.308803	0.999752	-0.129846	0.246717	0.999622	-0.0387222	0.729691	1	0.406462	0.000265589	0.00143346	0.0911235	0.415846	0.998412	0.536308
PNEG_00399	-0.251278	0.156806	1	-0.0973973	0.581247	1	-0.0190385	0.913888	1	0.153881	0.386267	1	0.23224	0.189712	1	0.0783587	0.656527	1	-0.133586	0.453864	0.802014	-0.0217526	0.901726	0.992966	0.112236	0.523867	0.826795	0.111834	0.527562	1	0.245822	0.16477	0.989742	0.133989	0.443206	0.999752	-0.0448523	0.796761	0.999622	-0.0609592	0.72678	1	0.713203	3.64816e-05	0.000263194	-0.0161069	0.926281	0.998412	0.758056
PNEG_00400	0.187452	0.286586	1	0.317838	0.068103	1	0.159089	0.363905	1	0.130386	0.448185	1	-0.0283629	0.869714	1	-0.158749	0.353811	1	-0.210573	0.258544	0.693035	0.0513315	0.772847	0.981394	0.154574	0.384736	0.758343	0.261904	0.149207	1	0.365147	0.0443386	0.989742	0.103243	0.55021	0.999752	-0.166829	0.336152	0.999622	0.132986	0.437647	1	-0.0473408	0.786431	0.854042	0.299816	0.0801844	0.998412	0.119488
PNEG_00401	-0.0738556	0.456871	1	-0.0250466	0.800079	1	-0.091994	0.352547	1	0.048809	0.622421	1	-0.0181383	0.854878	1	-0.0669474	0.498053	1	0.165881	0.0942125	0.5497	0.118975	0.224226	0.942219	-0.0112033	0.909571	0.976575	-0.0469064	0.630236	1	-0.177084	0.0713067	0.989742	-0.130178	0.179363	0.999752	0.0847587	0.378765	0.999622	0.00848423	0.930113	1	-0.0128677	0.894793	0.929748	-0.0762744	0.426921	0.998412	-0.0976264
PNEG_00402	0.0387296	0.837172	1	-0.146586	0.441271	1	0.133193	0.474258	1	-0.185315	0.328336	1	0.0944634	0.61029	1	0.279779	0.135204	1	-0.578859	0.00181882	0.385013	-0.422754	0.0176935	0.942219	-0.666866	0.000251439	0.0690088	0.156105	0.401381	1	-0.0880068	0.642876	0.989742	-0.244112	0.181186	0.999752	0.117356	0.505277	0.999622	-0.0728971	0.683264	1	-0.724983	0.000130947	0.000786992	-0.190253	0.279702	0.998412	-0.842339
PNEG_00403	0.14372	0.239661	1	0.0431462	0.724683	1	0.0498006	0.683631	1	-0.100574	0.408442	1	-0.0939191	0.439025	1	0.00665446	0.956374	1	0.169395	0.166418	0.620369	0.0903784	0.454689	0.963459	0.0222815	0.854643	0.959148	-0.079017	0.511152	1	-0.147114	0.224063	0.989742	-0.0680969	0.56865	0.999752	-0.0474445	0.69161	0.999622	-0.0446521	0.709639	1	-0.393323	0.0013275	0.00553766	0.00279237	0.981346	0.998412	-0.345879
PNEG_00404	0.00579335	0.945575	1	-0.0300393	0.723254	1	0.0619717	0.462044	1	-0.0358327	0.672348	1	0.0561784	0.504414	1	0.0920111	0.274026	1	-0.147914	0.0839315	0.541494	-0.141705	0.0909137	0.942219	-0.113338	0.177767	0.600902	0.00620846	0.941569	1	0.0345752	0.684108	0.989742	0.0283667	0.733156	0.999752	-0.0445125	0.595197	0.999622	-0.119966	0.155015	1	-0.190886	0.0253457	0.061238	-0.0754539	0.368546	0.998412	-0.146374
PNEG_00405	-0.00923008	0.936273	1	-0.0418402	0.716925	1	-0.0529856	0.64575	1	-0.0326102	0.777443	1	-0.0437555	0.704177	1	-0.0111454	0.922926	1	-0.138928	0.230636	0.679896	-0.0695944	0.543078	0.972967	-0.132805	0.247766	0.673684	0.069334	0.546812	1	0.00612325	0.957733	0.998863	-0.0632108	0.579478	0.999752	-0.0417516	0.712444	0.999622	-0.0187842	0.868448	1	0.142148	0.209972	0.321659	0.0229674	0.839103	0.998412	0.1839
PNEG_00406	-0.0728325	0.584598	1	-0.186883	0.161473	1	-0.0363585	0.784196	1	-0.114051	0.393525	1	0.0364739	0.783835	1	0.150524	0.258476	1	-0.039763	0.766457	0.923119	-0.030705	0.816707	0.98902	-0.164128	0.217981	0.64689	0.00905798	0.945624	1	-0.124365	0.35179	0.989742	-0.133423	0.312702	0.999752	0.0406312	0.758503	0.999622	-0.0808652	0.542505	1	-0.487839	0.000303121	0.00160005	-0.121496	0.357892	0.998412	-0.528471
PNEG_00407	-0.0432095	0.809378	1	-0.046975	0.792918	1	-0.0911491	0.610398	1	-0.00376547	0.983222	1	-0.0479396	0.788852	1	-0.0441741	0.804889	1	-0.101526	0.572772	0.857372	0.026746	0.880401	0.992933	-0.0305711	0.863921	0.9621	0.128272	0.472346	1	0.0709552	0.691975	0.989742	-0.0573171	0.745833	0.999752	0.0264689	0.880526	0.999622	-0.0630976	0.720989	1	-0.161246	0.364088	0.489438	-0.0895665	0.610888	0.998412	-0.187715
PNEG_00408	-0.031932	0.820423	1	-0.00905186	0.948569	1	-0.0135446	0.922981	1	0.0228801	0.870546	1	0.0183874	0.895631	1	-0.00449271	0.974368	1	-0.032135	0.821755	0.943048	-0.0659912	0.638955	0.974707	0.0914345	0.515027	0.82365	-0.0338561	0.810416	1	0.12357	0.380555	0.989742	0.157426	0.257108	0.999752	0.116953	0.397021	0.999622	0.116537	0.399742	1	-0.105639	0.450874	0.577838	-0.000415911	0.997582	0.999401	-0.222593
PNEG_00409	0.106172	0.393737	1	0.105655	0.395729	1	0.0504802	0.68492	1	-0.00051759	0.996674	1	-0.0556923	0.653784	1	-0.0551747	0.656577	1	0.15731	0.210019	0.663063	0.130039	0.297273	0.949386	0.10981	0.379669	0.755142	-0.0272708	0.826641	1	-0.0475002	0.703385	0.989742	-0.0202294	0.870423	0.999752	0.0370216	0.765182	0.999622	0.0515159	0.677947	1	-0.108094	0.385816	0.511448	0.0144943	0.906731	0.998412	-0.145115
PNEG_00410	0.0716927	0.441356	1	0.032278	0.728834	1	-0.0935798	0.315537	1	-0.0394147	0.671519	1	-0.165273	0.0757868	1	-0.125858	0.176254	1	0.165824	0.0749168	0.520698	0.137247	0.137973	0.942219	0.0652613	0.481841	0.812197	-0.0285763	0.756894	1	-0.100562	0.277363	0.989742	-0.071986	0.433886	0.999752	-0.0409682	0.654788	0.999622	0.000577886	0.99497	1	0.279596	0.00224846	0.00848474	0.0415461	0.649847	0.998412	0.320564
PNEG_00411	-0.148255	0.34852	1	0.0105014	0.94609	1	0.0396274	0.797243	1	0.158756	0.31235	1	0.187882	0.228701	1	0.0291259	0.849226	1	-0.285235	0.0695603	0.510015	-0.301116	0.0463993	0.942219	-0.239028	0.114911	0.539365	-0.0158816	0.918918	1	0.0462062	0.767715	0.989742	0.0620878	0.679772	0.999752	-0.0599044	0.684942	0.999622	-0.130734	0.381353	1	-0.935243	1.55855e-08	2.80539e-07	-0.0708298	0.632515	0.998412	-0.875338
PNEG_00412	-0.130215	0.309415	1	-0.143792	0.260822	1	-0.0648382	0.609486	1	-0.0135763	0.915978	1	0.0653771	0.608807	1	0.0789534	0.535802	1	-0.231796	0.0664271	0.508979	-0.186011	0.13124	0.942219	-0.17465	0.158245	0.581281	0.0457849	0.714575	1	0.0571453	0.649417	0.989742	0.0113605	0.92621	0.999752	-0.0475571	0.690085	0.999622	-0.129564	0.280345	1	-0.526218	1.98307e-05	0.000152871	-0.0820071	0.492503	0.998412	-0.478661
PNEG_00413	0.0696768	0.62825	1	0.106757	0.457444	1	0.0216196	0.880459	1	0.0370805	0.79598	1	-0.0480572	0.73771	1	-0.0851377	0.552348	1	0.222817	0.122459	0.590166	0.135691	0.344113	0.949386	0.123073	0.391832	0.76166	-0.0871267	0.54204	1	-0.0997445	0.486078	0.989742	-0.0126178	0.92937	0.999752	-0.0490202	0.731348	0.999622	0.0412072	0.772831	1	-0.348287	0.0158282	0.0421371	0.0902274	0.526506	0.998412	-0.299267
PNEG_00414	0.0389692	0.673848	1	-0.0423764	0.647977	1	0.0413257	0.653381	1	-0.0813456	0.378966	1	0.00235647	0.979491	1	0.0837021	0.362359	1	0.0261457	0.783994	0.930177	0.140745	0.126956	0.942219	0.147136	0.112442	0.535815	0.114599	0.214844	1	0.12099	0.192637	0.989742	0.00639097	0.943148	0.999752	-0.00187956	0.983858	0.999622	0.0953419	0.304121	1	-0.0684552	0.470361	0.59414	0.0972215	0.289509	0.998412	-0.0665756
PNEG_00415	0.0898191	0.317497	1	-0.0264284	0.769876	1	0.0560963	0.530579	1	-0.116247	0.194434	1	-0.0337228	0.703771	1	0.0825246	0.354793	1	-0.0490525	0.588666	0.865461	0.0613844	0.482111	0.964396	0.0623445	0.477956	0.811798	0.110437	0.20979	1	0.111397	0.208562	0.989742	0.000960043	0.991001	0.999752	0.180162	0.0361769	0.999622	0.0945361	0.276397	1	0.227939	0.0088151	0.0263137	-0.0856256	0.313137	0.998412	0.0477771
PNEG_00416	-0.0248192	0.777162	1	-0.0661795	0.450401	1	-0.0368437	0.672139	1	-0.0413603	0.63723	1	-0.0120245	0.890172	1	0.0293358	0.736175	1	0.121547	0.181191	0.630231	0.106212	0.22589	0.942219	0.0659999	0.456416	0.799561	-0.0153352	0.860206	1	-0.0555475	0.527879	0.989742	-0.0402124	0.634908	0.999752	0.0126791	0.880238	0.999622	-0.0358072	0.67348	1	-0.0103914	0.903848	0.934442	-0.0484862	0.562651	0.998412	-0.0230705
PNEG_00417	0.00314954	0.984135	1	0.101155	0.52173	1	0.0904778	0.566266	1	0.0980058	0.534579	1	0.0873283	0.579675	1	-0.0106775	0.945836	1	-0.0226784	0.886588	0.96136	0.0877024	0.577059	0.974104	0.422761	0.00697314	0.229091	0.110381	0.48354	1	0.445439	0.0045445	0.598504	0.335058	0.0308634	0.999752	-0.0392453	0.799327	0.999622	0.0673722	0.662404	1	0.633254	3.70392e-05	0.000266098	0.106618	0.488815	0.998412	0.6725
PNEG_00418	0.0667957	0.664266	1	-0.0260259	0.866057	1	0.0710157	0.642719	1	-0.0928217	0.545555	1	0.00421994	0.977901	1	0.0970416	0.525244	1	-0.0235229	0.881569	0.959676	0.00486793	0.974778	0.997673	-0.12867	0.408984	0.769779	0.0283908	0.854391	1	-0.105147	0.501832	0.989742	-0.133538	0.381532	0.999752	0.0427223	0.776966	0.999622	0.0222557	0.883222	1	-1.0374	3.39111e-10	1.03458e-08	-0.0204666	0.891446	0.998412	-1.08013
PNEG_00419	0.0166153	0.885558	1	-0.000632396	0.99562	1	0.104066	0.360614	1	-0.0172477	0.880622	1	0.0874505	0.440891	1	0.104698	0.355143	1	0.0529311	0.64391	0.8881	-0.124633	0.266991	0.949386	-0.17915	0.114509	0.539365	-0.177564	0.113725	1	-0.232081	0.0408701	0.989742	-0.0545168	0.624093	0.999752	-0.0584559	0.600886	0.999622	-0.0405291	0.717971	1	-0.247154	0.032697	0.0746887	0.0179268	0.872061	0.998412	-0.188698
PNEG_00420	-0.221675	0.0267301	1	-0.134661	0.175138	1	-0.174982	0.0778836	1	0.0870143	0.386263	1	0.0466932	0.641753	1	-0.0403211	0.685664	1	-0.0292162	0.76899	0.924874	-0.0420179	0.666458	0.974707	-0.00156306	0.987244	0.997216	-0.0128018	0.895985	1	0.0276531	0.778249	0.989742	0.0404549	0.674039	0.999752	-0.011765	0.902866	0.999622	0.0606386	0.529417	1	-0.00932798	0.923744	0.94824	0.0724036	0.449562	0.998412	0.00243704
PNEG_00421	0.100561	0.329623	1	0.0672032	0.514642	1	-0.020317	0.843913	1	-0.033358	0.745863	1	-0.120878	0.240489	1	-0.0875202	0.395309	1	-0.0210002	0.839992	0.951233	-0.0331069	0.748557	0.979706	0.0101045	0.92215	0.979853	-0.0121068	0.906818	1	0.0311047	0.763869	0.989742	0.0432115	0.674272	0.999752	-0.0775944	0.450067	0.999622	-0.125859	0.221456	1	-0.369607	0.000365346	0.00186825	-0.048265	0.638731	0.998412	-0.292013
PNEG_00422	0.00411927	0.985168	1	0.0302876	0.890956	1	0.244063	0.264501	1	0.0261683	0.90562	1	0.239943	0.272168	1	0.213775	0.326445	1	-0.506329	0.0231488	0.498503	-0.361566	0.0962603	0.942219	-0.30514	0.16122	0.583978	0.144763	0.516016	1	0.201188	0.367587	0.989742	0.0564256	0.795516	0.999752	0.175101	0.417404	0.999622	-0.0568029	0.794658	1	-0.199335	0.367065	0.492299	-0.231904	0.282289	0.998412	-0.374436
PNEG_00423	-0.217244	0.235483	1	-0.19094	0.294479	1	-0.0102437	0.954394	1	0.0263043	0.886802	1	0.207	0.254891	1	0.180696	0.317639	1	0.101719	0.581296	0.861508	0.0257966	0.886059	0.992966	0.0841294	0.641152	0.881645	-0.0759227	0.671982	1	-0.0175899	0.922059	0.998508	0.0583328	0.739238	0.999752	-0.036702	0.836604	0.999622	0.152458	0.388266	1	-0.331048	0.0739718	0.141799	0.18916	0.280132	0.998412	-0.294346
PNEG_00424	0.0886907	0.377273	1	0.066627	0.50694	1	-0.0102286	0.918892	1	-0.0220637	0.825673	1	-0.0989193	0.32364	1	-0.0768557	0.442942	1	0.162922	0.105944	0.570104	0.0507741	0.61231	0.974707	0.0700338	0.485279	0.81464	-0.112148	0.261773	1	-0.0928886	0.35345	0.989742	0.0192597	0.846539	0.999752	-0.0743007	0.4565	0.999622	-0.0665921	0.505107	1	0.143313	0.151018	0.248931	0.00770866	0.938402	0.998412	0.217614
PNEG_00425	0.100533	0.340348	1	0.100496	0.339864	1	-0.0267326	0.800024	1	-3.72622e-05	0.999717	1	-0.127266	0.226078	1	-0.127229	0.225573	1	0.117731	0.270615	0.697867	0.132666	0.208469	0.942219	0.149386	0.157734	0.581281	0.0149357	0.887119	1	0.0316549	0.764107	0.989742	0.0167192	0.872371	0.999752	-0.149928	0.150581	0.999622	0.00741049	0.943232	1	0.0765234	0.463194	0.587975	0.157339	0.130441	0.998412	0.226452
PNEG_00426	0.0690442	0.397884	1	0.101912	0.210833	1	0.0233148	0.77487	1	0.0328675	0.685573	1	-0.0457294	0.573565	1	-0.0785969	0.332042	1	-0.0208861	0.799899	0.932525	0.101951	0.207499	0.942219	0.0782197	0.335427	0.728738	0.122837	0.129957	1	0.0991057	0.223637	0.989742	-0.0237316	0.766474	0.999752	-0.0596549	0.460156	0.999622	-0.0195752	0.80873	1	0.131131	0.104948	0.189474	0.0400797	0.618954	0.998412	0.190786
PNEG_00427	0.0596334	0.671587	1	0.00490756	0.972179	1	0.0488052	0.72761	1	-0.0547259	0.696302	1	-0.0108282	0.938178	1	0.0438977	0.753303	1	-0.188953	0.18265	0.631642	-0.078221	0.572152	0.972967	0.00558741	0.967843	0.991811	0.110732	0.429391	1	0.19454	0.165407	0.989742	0.0838084	0.540399	0.999752	0.0658183	0.63129	0.999622	0.0380689	0.782165	1	0.204813	0.136704	0.231661	-0.0277494	0.838863	0.998412	0.138995
PNEG_00428	-0.020127	0.828476	1	-0.0278976	0.763549	1	-0.032975	0.721573	1	-0.00777055	0.933226	1	-0.012848	0.889576	1	-0.00507748	0.956166	1	-0.127759	0.171571	0.621383	-0.0811023	0.375342	0.959	0.0236779	0.795797	0.938532	0.0466565	0.613262	1	0.151437	0.100938	0.989742	0.10478	0.246082	0.999752	-0.025698	0.773349	0.999622	-0.0788949	0.378858	1	-0.121829	0.177648	0.283356	-0.053197	0.550965	0.998412	-0.0961313
PNEG_00429	0.0790281	0.371141	1	0.104314	0.236822	1	0.0471037	0.593263	1	0.0252863	0.773628	1	-0.0319244	0.716531	1	-0.0572108	0.514353	1	0.261117	0.00344856	0.385013	0.157415	0.0752448	0.942219	0.199282	0.0245715	0.334085	-0.103702	0.237766	1	-0.0618348	0.482259	0.989742	0.0418671	0.631108	0.999752	-0.0566822	0.517274	0.999622	-0.0255507	0.770651	1	0.053389	0.543295	0.658614	0.0311315	0.721653	0.998412	0.110071
PNEG_00430	-0.131288	0.429385	1	-0.121077	0.465361	1	0.141693	0.388751	1	0.0102117	0.951073	1	0.272981	0.0979966	1	0.26277	0.110587	1	-0.488743	0.0031459	0.385013	-0.39019	0.0166682	0.942219	-0.448481	0.00615555	0.218018	0.0985525	0.551773	1	0.0402616	0.808723	0.993638	-0.0582909	0.721976	0.999752	-0.0257502	0.874766	0.999622	0.0624289	0.702311	1	-0.114322	0.487866	0.609621	0.0881791	0.588008	0.998412	-0.0885719
PNEG_00431	-0.0225764	0.839344	1	0.0180756	0.870714	1	-0.0761782	0.493317	1	0.040652	0.714385	1	-0.0536018	0.62984	1	-0.0942538	0.395468	1	0.104785	0.344105	0.741783	0.104622	0.339645	0.949386	0.0863222	0.432186	0.786227	-0.000163342	0.998809	1	-0.0184626	0.866367	0.997388	-0.0182993	0.866086	0.999752	0.0715223	0.509793	0.999622	0.0272596	0.802184	1	-0.393975	0.000369826	0.0018858	-0.0442627	0.68249	0.998412	-0.465498
PNEG_00432	-0.0651526	0.521668	1	-0.0628173	0.535835	1	0.0232046	0.818043	1	0.00233537	0.981675	1	0.0883572	0.382021	1	0.0860218	0.393711	1	-0.253858	0.0134323	0.448775	-0.0926642	0.354466	0.949584	-0.0856549	0.393831	0.763074	0.161194	0.11254	1	0.168203	0.0989814	0.989742	0.00700923	0.943737	0.999752	-0.0681498	0.487362	0.999622	-0.149008	0.131056	1	-0.336772	0.000769165	0.00357289	-0.0808585	0.411044	0.998412	-0.268622
PNEG_00433	-0.0633657	0.784908	1	-0.303875	0.196978	1	-0.192624	0.407787	1	-0.240509	0.308541	1	-0.129258	0.579663	1	0.111251	0.638357	1	-0.260521	0.265687	0.696674	-0.254472	0.262464	0.949386	-0.0711675	0.752876	0.925971	0.00604908	0.97922	1	0.189354	0.412814	0.989742	0.183305	0.413494	0.999752	0.0818179	0.71152	0.999622	-0.119384	0.595258	1	0.510509	0.019833	0.0503517	-0.201202	0.364052	0.998412	0.428691
PNEG_00434	0.0722204	0.687503	1	-0.00163759	0.99273	1	0.149498	0.402331	1	-0.073858	0.680128	1	0.0772777	0.664059	1	0.151136	0.396128	1	-0.283064	0.116352	0.580896	-0.0536172	0.761137	0.979706	-0.11942	0.500523	0.818338	0.229446	0.19893	1	0.163644	0.361918	0.989742	-0.0658024	0.707843	0.999752	0.12064	0.489869	0.999622	0.128439	0.463044	1	-0.421995	0.0184935	0.0474191	0.00779908	0.964178	0.998412	-0.542636
PNEG_00435	-0.0267573	0.852499	1	-0.127991	0.375777	1	-0.0132144	0.926284	1	-0.101233	0.483775	1	0.0135429	0.92449	1	0.114776	0.423773	1	-0.302885	0.0336758	0.507886	-0.307922	0.0261542	0.942219	-0.306157	0.02798	0.355613	-0.00503773	0.971692	1	-0.00327224	0.981718	0.999583	0.00176549	0.989841	0.999752	-0.0104928	0.93902	0.999622	-0.151654	0.275122	1	-0.489125	0.000694114	0.00326642	-0.141161	0.30534	0.998412	-0.478632
PNEG_00436	0.084313	0.634271	1	-0.141309	0.429964	1	-0.0856615	0.630206	1	-0.225622	0.205047	1	-0.169974	0.336667	1	0.055647	0.755534	1	0.0776731	0.665432	0.895019	0.111497	0.525196	0.971507	0.164901	0.348498	0.736695	0.0338236	0.846914	1	0.0872278	0.619384	0.989742	0.0534042	0.755327	0.999752	-0.183538	0.286735	0.999622	-0.234836	0.175622	1	-0.29754	0.0901116	0.166194	-0.0512986	0.767561	0.998412	-0.114003
PNEG_00437	0.0399472	0.902552	1	0.0574713	0.859529	1	-0.0830259	0.799543	1	0.0175241	0.956751	1	-0.122973	0.705456	1	-0.140497	0.664391	1	0.108723	0.754854	0.919307	0.527039	0.107517	0.942219	0.22417	0.504264	0.819619	0.418317	0.198768	1	0.115448	0.729442	0.989742	-0.302869	0.331844	0.999752	0.335358	0.301242	0.999622	0.218111	0.506981	1	0.0326399	0.923089	0.948108	-0.117248	0.710639	0.998412	-0.302718
PNEG_00438	-0.022331	0.860501	1	0.0150037	0.90591	1	-0.145206	0.2533	1	0.0373347	0.768682	1	-0.122875	0.333736	1	-0.160209	0.207074	1	0.147885	0.24618	0.691702	0.148689	0.24133	0.943968	0.0680089	0.592815	0.858361	0.000803803	0.994939	1	-0.0798762	0.529385	0.989742	-0.08068	0.523215	0.999752	-0.0978416	0.441206	0.999622	-0.0897473	0.480308	1	-0.347125	0.00666488	0.0210655	0.00809432	0.949203	0.998412	-0.249283
PNEG_00439	0.139367	0.42598	1	-0.0154768	0.929854	1	0.0607869	0.728227	1	-0.154844	0.375471	1	-0.0785803	0.651224	1	0.0762638	0.662232	1	0.0461123	0.793006	0.931413	0.110868	0.521	0.969302	0.0786203	0.650468	0.885329	0.0647552	0.707816	1	0.032508	0.851412	0.997352	-0.0322473	0.850008	0.999752	-0.0922138	0.587837	0.999622	0.063235	0.709492	1	0.0800788	0.638526	0.739515	0.155449	0.3587	0.998412	0.172293
PNEG_00440	0.0290424	0.826248	1	-0.0430355	0.745088	1	0.0241788	0.854741	1	-0.0720779	0.585744	1	-0.00486355	0.970599	1	0.0672143	0.610667	1	-0.114172	0.389979	0.774137	-0.0557355	0.672061	0.974707	0.0141103	0.914712	0.977554	0.0584362	0.658251	1	0.128282	0.331866	0.989742	0.0698458	0.594043	0.999752	-0.169317	0.197862	0.999622	-0.112501	0.392404	1	-0.3675	0.0055861	0.0182105	0.0568158	0.665843	0.998412	-0.198183
PNEG_00441	0.0597961	0.526527	1	0.0665545	0.479498	1	0.0505432	0.590437	1	0.00675838	0.942458	1	-0.00925286	0.921102	1	-0.0160112	0.863485	1	0.0843128	0.384211	0.770211	0.00146511	0.987667	0.998335	0.124005	0.190282	0.615475	-0.0828477	0.380897	1	0.0396919	0.6743	0.989742	0.12254	0.184197	0.999752	0.0178288	0.847818	0.999622	0.101876	0.27263	1	0.292265	0.00162015	0.00650229	0.0840469	0.360097	0.998412	0.274436
PNEG_00442	0.203127	0.130681	1	0.141925	0.291597	1	0.0471479	0.726904	1	-0.0612018	0.64325	1	-0.155979	0.239374	1	-0.0947769	0.475273	1	-0.00990705	0.944624	0.983903	-0.0702289	0.61102	0.974118	0.317606	0.0189747	0.321039	-0.0603218	0.664066	1	0.327513	0.0161964	0.889085	0.387835	0.00317	0.62935	0.00878904	0.946339	0.999622	0.088172	0.499445	1	0.398608	0.00204948	0.00783241	0.0793829	0.537841	0.998412	0.389819
PNEG_00443	0.029366	0.697383	1	-0.0104902	0.889504	1	-0.0290232	0.700408	1	-0.0398562	0.597083	1	-0.0583892	0.438233	1	-0.018533	0.805614	1	0.0720607	0.346768	0.745293	0.0635971	0.400662	0.962503	0.0636794	0.401434	0.76806	-0.00846361	0.910878	1	-0.00838134	0.911999	0.997921	8.22663e-05	0.999124	0.999752	-0.0319643	0.669421	0.999622	-0.0938058	0.211953	1	0.177251	0.017972	0.0464459	-0.0618415	0.408936	0.998412	0.209215
PNEG_00444	-0.284955	0.435469	1	-0.171568	0.632357	1	0.253484	0.45744	1	0.113387	0.759007	1	0.538439	0.126804	1	0.425052	0.21878	1	-0.720337	0.0240685	0.498503	-0.485617	0.102285	0.942219	-1.0882	0.000650473	0.125673	0.23472	0.465062	1	-0.367868	0.281656	0.989742	-0.602588	0.0606161	0.999752	0.0277911	0.930525	0.999622	0.28405	0.365519	1	-0.464475	0.178653	0.284318	0.256259	0.405008	0.998412	-0.492266
PNEG_00445	0.111533	0.474057	1	0.238417	0.124644	1	0.0508422	0.743969	1	0.126884	0.412472	1	-0.0606904	0.695819	1	-0.187574	0.225307	1	0.23428	0.134157	0.601449	0.21852	0.159224	0.942219	0.277101	0.0745152	0.486176	-0.0157606	0.918782	1	0.0428208	0.781943	0.989742	0.0585813	0.70277	0.999752	-0.17347	0.260538	0.999622	0.0289188	0.850887	1	0.400602	0.00896424	0.0266618	0.202388	0.188408	0.998412	0.574071
PNEG_00446	-0.0166405	0.818582	1	-0.00524632	0.942322	1	-0.0261415	0.718387	1	0.0113941	0.875138	1	-0.00950107	0.895725	1	-0.0208952	0.773048	1	0.0910964	0.209454	0.662799	0.0810425	0.262699	0.949386	-0.019616	0.786646	0.937545	-0.010054	0.889449	1	-0.110712	0.126457	0.989742	-0.100658	0.16338	0.999752	-0.12415	0.0857039	0.999622	-0.126376	0.0804217	1	0.0359301	0.619118	0.723714	-0.00222612	0.975426	0.998412	0.16008
PNEG_00447	0.0756311	0.531895	1	0.0247307	0.838041	1	0.0924626	0.44425	1	-0.0509003	0.673707	1	0.0168316	0.889143	1	0.0677319	0.574871	1	0.00132549	0.991271	0.99856	-0.00348449	0.976974	0.998256	0.0334305	0.781977	0.935566	-0.00480999	0.968234	1	0.032105	0.790518	0.991816	0.036915	0.759187	0.999752	-0.156324	0.193744	0.999622	-0.113522	0.345429	1	0.471952	8.34677e-05	0.000535622	0.0428018	0.722036	0.998412	0.628276
PNEG_00448	-0.0410383	0.761713	1	0.0159721	0.905418	1	-0.111138	0.410675	1	0.0570103	0.671922	1	-0.0700996	0.604329	1	-0.12711	0.344143	1	-0.0239137	0.861053	0.955298	-0.0168284	0.899165	0.992966	-0.0494873	0.71158	0.911715	0.00708535	0.957687	1	-0.0255736	0.849291	0.997352	-0.0326589	0.802685	0.999752	-0.103413	0.432866	0.999622	0.0554535	0.672556	1	0.0646589	0.625418	0.728642	0.158867	0.224156	0.998412	0.168072
PNEG_00449	-0.0580664	0.822027	1	-0.196812	0.450053	1	0.301323	0.225167	1	-0.138746	0.595599	1	0.35939	0.149461	1	0.498136	0.0479255	1	-0.0881741	0.729486	0.913022	0.199602	0.406714	0.963459	-0.0919631	0.71002	0.911715	0.287776	0.238218	1	-0.00378901	0.987939	1	-0.291565	0.216631	0.999752	0.000631407	0.997796	0.999622	0.0391133	0.864469	1	-0.0271372	0.907307	0.936811	0.0384819	0.865059	0.998412	-0.0277686
PNEG_00450	0.068402	0.693666	1	0.00364227	0.983289	1	0.226573	0.185422	1	-0.0647597	0.707982	1	0.158171	0.352394	1	0.222931	0.190562	1	-0.0280402	0.871926	0.956586	-0.0966624	0.569998	0.972967	-0.152375	0.374778	0.753324	-0.0686222	0.688325	1	-0.124335	0.471249	0.989742	-0.0557126	0.741332	0.999752	-0.146113	0.383095	0.999622	0.105978	0.523135	1	0.0873152	0.602301	0.710551	0.25209	0.128405	0.998412	0.233428
PNEG_00451	0.0128101	0.933672	1	0.10546	0.49176	1	-0.115398	0.453762	1	0.0926499	0.545521	1	-0.128209	0.404855	1	-0.220858	0.149905	1	-0.00968054	0.950295	0.986794	-0.0295972	0.847317	0.991404	0.102623	0.504185	0.819619	-0.0199166	0.89709	1	0.112303	0.465612	0.989742	0.13222	0.385384	0.999752	-0.0697714	0.645883	0.999622	-0.021567	0.887125	1	0.372752	0.0136902	0.0375359	0.0482044	0.750568	0.998412	0.442523
PNEG_00452	0.0126044	0.875972	1	-0.0219249	0.785973	1	0.00195574	0.980652	1	-0.0345292	0.668754	1	-0.0106486	0.894897	1	0.0238806	0.766979	1	0.0801533	0.320887	0.722257	0.0443149	0.58111	0.974118	-0.0786821	0.328816	0.724045	-0.0358385	0.655275	1	-0.158835	0.0485827	0.989742	-0.122997	0.124658	0.999752	-0.072255	0.368155	0.999622	-0.0804789	0.316777	1	-0.0582751	0.469403	0.593645	-0.00822391	0.918415	0.998412	0.0139799
PNEG_00453	-0.0322264	0.817103	1	-0.00107549	0.993807	1	0.0534145	0.697639	1	0.0311509	0.82227	1	0.0856409	0.533705	1	0.05449	0.690421	1	0.0924092	0.533429	0.840976	0.187205	0.188831	0.942219	0.0186953	0.897492	0.975097	0.0947957	0.504109	1	-0.0737139	0.610116	0.989742	-0.16851	0.223671	0.999752	-0.52985	0.000215503	0.77581	-0.256403	0.0685247	1	-0.14925	0.291527	0.413746	0.273447	0.0592722	0.998412	0.3806
PNEG_00454	0.0236317	0.849898	1	0.0978075	0.432819	1	-0.0457836	0.713782	1	0.0741758	0.551738	1	-0.0694153	0.577953	1	-0.143591	0.249097	1	0.173004	0.166965	0.620369	0.0840159	0.500576	0.967736	0.0157054	0.899995	0.975097	-0.088988	0.47485	1	-0.157298	0.207425	0.989742	-0.0683105	0.582679	0.999752	-0.0445978	0.719799	0.999622	0.00442878	0.971591	1	0.0693627	0.577365	0.688021	0.0490266	0.693046	0.998412	0.113961
PNEG_00455	0.111773	0.247338	1	0.06885	0.476067	1	-0.0117784	0.90303	1	-0.0429228	0.655803	1	-0.123551	0.199799	1	-0.0806283	0.402726	1	0.146842	0.133994	0.601449	0.0909659	0.348928	0.949584	0.120451	0.215723	0.645428	-0.0558761	0.563943	1	-0.0263908	0.785612	0.991309	0.0294853	0.759073	0.999752	-0.0783289	0.413958	0.999622	-0.0422028	0.660112	1	-0.0723925	0.452614	0.579243	0.0361261	0.706074	0.998412	0.00593635
PNEG_00456	-0.0675319	0.634169	1	-0.0500842	0.723024	1	-0.0122255	0.930641	1	0.0174477	0.902056	1	0.0553064	0.694727	1	0.0378587	0.787316	1	-0.175341	0.214735	0.669617	-0.228805	0.0967851	0.942219	-0.182935	0.18576	0.612009	-0.053464	0.702561	1	-0.0075937	0.956887	0.998781	0.0458703	0.73757	0.999752	0.0373894	0.782744	0.999622	0.00256484	0.985003	1	-0.160129	0.250503	0.368989	-0.0348246	0.7962	0.998412	-0.197519
PNEG_00457	-0.10855	0.367717	1	-0.0995335	0.408544	1	-0.00251895	0.983287	1	0.00901604	0.940384	1	0.106031	0.378376	1	0.0970145	0.419958	1	-0.223526	0.0631611	0.508979	-0.189637	0.113355	0.942219	-0.0878587	0.46328	0.80415	0.033889	0.777849	1	0.135668	0.25877	0.989742	0.101779	0.394797	0.999752	-0.091952	0.440315	0.999622	-0.165837	0.164502	1	-0.089249	0.454659	0.580628	-0.0738846	0.535502	0.998412	0.00270301
PNEG_00458	-0.0954766	0.470772	1	-0.0159803	0.903227	1	0.12828	0.323995	1	0.0794963	0.547081	1	0.223756	0.0868047	1	0.14426	0.266024	1	-0.00680965	0.959837	0.988798	0.0345884	0.792774	0.984638	-0.158392	0.236287	0.662543	0.041398	0.754111	1	-0.151582	0.258822	0.989742	-0.19298	0.139651	0.999752	-0.011924	0.928208	0.999622	0.0412022	0.755857	1	-0.549564	8.31788e-05	0.000534721	0.0531262	0.685847	0.998412	-0.53764
PNEG_00459	0.119072	0.822796	1	-0.0544144	0.919906	1	-0.194178	0.722948	1	-0.173487	0.743824	1	-0.31325	0.56008	1	-0.139764	0.798303	1	-1.38079	0.00739931	0.385013	-0.745481	0.0838633	0.942219	-1.21792	0.00910809	0.254179	0.635311	0.229565	1	0.162869	0.770508	0.989742	-0.472442	0.326566	0.999752	0.161735	0.662206	0.999622	-0.0545978	0.885771	1	0.0813602	0.831121	0.885915	-0.216333	0.557359	0.998412	-0.0803747
PNEG_00460	0.0220265	0.800896	1	-0.0319092	0.714958	1	0.0726112	0.403041	1	-0.0539357	0.536348	1	0.0505847	0.55953	1	0.10452	0.22809	1	0.0768468	0.385465	0.770211	0.106531	0.220792	0.942219	0.188004	0.0308605	0.372811	0.0296845	0.732654	1	0.111157	0.201255	0.989742	0.0814729	0.340129	0.999752	-0.00768558	0.928121	0.999622	0.0513187	0.547179	1	0.358045	2.43953e-05	0.000183973	0.0590043	0.486518	0.998412	0.365731
PNEG_00461	-0.294281	0.170139	1	-0.116534	0.582397	1	-0.101585	0.630516	1	0.177747	0.408575	1	0.192696	0.368704	1	0.0149488	0.943722	1	-0.361536	0.0824382	0.539498	-0.400038	0.0503657	0.942219	-0.581789	0.00496484	0.215343	-0.038502	0.853422	1	-0.220253	0.296574	0.989742	-0.181751	0.380661	0.999752	0.167051	0.397786	0.999622	0.24551	0.213953	1	0.0596325	0.765227	0.83784	0.0784598	0.688137	0.998412	-0.107418
PNEG_00462	-0.114468	0.43145	1	-0.00163977	0.990933	1	-0.0212286	0.882847	1	0.112828	0.436628	1	0.0932395	0.519633	1	-0.0195888	0.891491	1	-0.148648	0.297948	0.711049	-0.0967521	0.488766	0.966398	-0.135059	0.336709	0.728738	0.0518961	0.713168	1	0.0135896	0.923753	0.998508	-0.0383065	0.78274	0.999752	0.188403	0.164619	0.999622	0.117071	0.390119	1	0.0216588	0.874823	0.916578	-0.0713316	0.596043	0.998412	-0.166744
PNEG_00463	0.0868307	0.51669	1	-0.00727979	0.956683	1	0.0816761	0.541197	1	-0.0941104	0.481683	1	-0.0051546	0.969179	1	0.0889558	0.505284	1	-0.0224042	0.867935	0.956586	-0.0335003	0.802166	0.985596	0.00867086	0.948357	0.988558	-0.0110961	0.933966	1	0.0310751	0.816719	0.995693	0.0421711	0.751272	0.999752	-0.128914	0.33271	0.999622	0.0329694	0.804071	1	0.109239	0.411665	0.539102	0.161884	0.22293	0.998412	0.238153
PNEG_00464	-0.0635922	0.586601	1	-0.0377791	0.746091	1	0.0586557	0.61354	1	0.0258131	0.825165	1	0.122248	0.293275	1	0.0964348	0.405971	1	-0.184605	0.112564	0.578504	-0.117818	0.304378	0.949386	-0.194284	0.0919146	0.503089	0.0667877	0.563355	1	-0.00967861	0.933584	0.998508	-0.0764663	0.504263	0.999752	0.0400325	0.721054	0.999622	-0.0495272	0.659758	1	-0.178799	0.114348	0.202286	-0.0895597	0.424083	0.998412	-0.218831
PNEG_00465	0.131802	0.246098	1	0.142947	0.207782	1	0.1086	0.338348	1	0.0111451	0.921459	1	-0.0232023	0.837298	1	-0.0343474	0.760813	1	0.116397	0.306721	0.713172	0.0531686	0.637869	0.974707	0.227789	0.0434799	0.407015	-0.0632289	0.574978	1	0.111392	0.32261	0.989742	0.174621	0.117954	0.999752	-0.0402446	0.718946	0.999622	0.0646366	0.563065	1	0.20567	0.0658084	0.129483	0.104881	0.346844	0.998412	0.245914
PNEG_00466	-0.0289997	0.831179	1	-0.0196802	0.884813	1	0.147041	0.276738	1	0.00931949	0.945321	1	0.17604	0.192978	1	0.166721	0.216992	1	-0.0707652	0.604019	0.870616	0.053278	0.692718	0.975413	0.133322	0.323021	0.720606	0.124043	0.359058	1	0.204087	0.131531	0.989742	0.0800439	0.549357	0.999752	0.0603464	0.65364	0.999622	0.0496221	0.712635	1	0.55006	3.97198e-05	0.000280926	-0.0107243	0.936261	0.998412	0.489713
PNEG_00467	0.000596949	0.998243	1	0.0199367	0.941377	1	-0.0464282	0.864026	1	0.0193398	0.943127	1	-0.0470251	0.86229	1	-0.0663649	0.806588	1	0.180315	0.50551	0.825865	0.128288	0.635527	0.974707	0.511683	0.058624	0.443347	-0.0520272	0.847541	1	0.331368	0.220617	0.989742	0.383396	0.156216	0.999752	-0.164367	0.543062	0.999622	0.114751	0.67107	1	1.91936	1.16651e-12	7.36741e-11	0.279118	0.301616	0.998412	2.08373
PNEG_00468	-0.0672575	0.692052	1	-0.100311	0.554548	1	-0.0312914	0.853201	1	-0.0330539	0.845842	1	0.0359661	0.831836	1	0.0690201	0.68352	1	-0.422281	0.0125001	0.443845	-0.291081	0.0801388	0.942219	-0.273036	0.101518	0.520989	0.131199	0.43691	1	0.149245	0.377598	0.989742	0.0180455	0.913655	0.999752	0.108529	0.507927	0.999622	0.0278157	0.865682	1	-0.117859	0.476641	0.599548	-0.0807136	0.621593	0.998412	-0.226388
PNEG_00469	0.196183	0.233611	1	0.198702	0.22747	1	0.00306771	0.985152	1	0.00251928	0.987767	1	-0.193115	0.24047	1	-0.195634	0.234196	1	0.235014	0.158635	0.614949	0.279385	0.0922085	0.942219	0.395827	0.0170463	0.314442	0.0443712	0.788636	1	0.160814	0.331237	0.989742	0.116442	0.479593	0.999752	-0.132374	0.424249	0.999622	0.0158289	0.923821	1	0.778093	2.29827e-06	2.36393e-05	0.148203	0.370487	0.998412	0.910466
PNEG_00470	-0.00961069	0.959011	1	-0.0797954	0.669709	1	-0.0657529	0.724934	1	-0.0701848	0.707497	1	-0.0561422	0.763813	1	0.0140426	0.940114	1	-0.263256	0.15931	0.614949	-0.233823	0.20808	0.942219	-0.000697059	0.997001	1	0.0294331	0.874747	1	0.262559	0.159021	0.989742	0.233126	0.207895	0.999752	-0.15448	0.405545	0.999622	-0.10116	0.586116	1	1.42739	6.9972e-15	8.9964e-13	0.0533208	0.774104	0.998412	1.58187
PNEG_00471	0.10888	0.400297	1	0.113565	0.379732	1	0.0332428	0.797218	1	0.00468493	0.970996	1	-0.0756377	0.557464	1	-0.0803226	0.532799	1	-0.029305	0.82234	0.943048	0.0762204	0.554048	0.972967	0.195396	0.129237	0.550272	0.105525	0.413773	1	0.224701	0.0817646	0.989742	0.119176	0.349488	0.999752	-0.140948	0.264987	0.999622	0.0305958	0.808477	1	0.480273	0.000131461	0.000788767	0.171543	0.173977	0.998412	0.621221
PNEG_00472	0.0698886	0.478989	1	0.0782262	0.427132	1	0.118391	0.227733	1	0.00833764	0.932291	1	0.0485027	0.619848	1	0.040165	0.680556	1	0.0750354	0.449888	0.802014	0.028432	0.771407	0.981394	0.251411	0.00991342	0.264883	-0.0466033	0.633543	1	0.176376	0.070112	0.989742	0.222979	0.0200761	0.999752	0.0180607	0.847467	0.999622	0.0566809	0.546491	1	0.766703	1.4122e-16	2.99053e-14	0.0386202	0.679602	0.998412	0.748642
PNEG_00473	-0.251989	0.0992233	1	-0.163514	0.278632	1	-0.0919008	0.538007	1	0.0884747	0.566064	1	0.160088	0.293878	1	0.0716133	0.634395	1	-0.11629	0.445991	0.80165	-0.228087	0.123359	0.942219	-0.15875	0.284643	0.694883	-0.111797	0.457392	1	-0.0424601	0.77824	0.989742	0.0693369	0.635218	0.999752	0.080923	0.573312	0.999622	-0.073125	0.61723	1	-0.155637	0.298433	0.420657	-0.154048	0.28288	0.998412	-0.23656
PNEG_00474	0.103163	0.520405	1	0.226491	0.156276	1	0.102533	0.521797	1	0.123328	0.438423	1	-0.000630576	0.996845	1	-0.123958	0.434783	1	0.0707841	0.658792	0.894016	0.112397	0.477998	0.964396	0.322246	0.0414958	0.407015	0.0416131	0.792663	1	0.251462	0.111439	0.989742	0.209849	0.178743	0.999752	-0.0263166	0.865398	0.999622	0.0854222	0.581927	1	0.839918	4.60576e-08	7.50259e-07	0.111739	0.470175	0.998412	0.866234
PNEG_00475	0.145755	0.123747	1	0.11306	0.232163	1	0.186771	0.0466998	1	-0.032695	0.726763	1	0.0410158	0.658614	1	0.0737108	0.426842	1	-0.0563993	0.562148	0.851808	-0.00369259	0.968736	0.996864	0.0798128	0.397443	0.765132	0.0527067	0.57901	1	0.136212	0.152054	0.989742	0.0835054	0.363755	0.999752	0.158497	0.0879687	0.999622	0.0405047	0.6664	1	0.243381	0.00941435	0.0276893	-0.117993	0.200117	0.998412	0.0848839
PNEG_00476	0.181936	0.0919717	1	0.115552	0.28494	1	0.000397623	0.997072	1	-0.0663836	0.535351	1	-0.181538	0.0909251	1	-0.115155	0.283995	1	-0.036869	0.737741	0.916172	-0.00265169	0.98039	0.998335	0.211683	0.0488436	0.415685	0.0342173	0.75219	1	0.248552	0.021302	0.889085	0.214334	0.0425304	0.999752	-0.156314	0.143976	0.999622	0.0298165	0.779521	1	0.531728	4.32915e-07	5.48766e-06	0.186131	0.0804611	0.998412	0.688042
PNEG_00477	0.104627	0.296654	1	0.0875723	0.38199	1	0.0202095	0.840174	1	-0.0170542	0.864317	1	-0.084417	0.397826	1	-0.0673628	0.499516	1	0.139565	0.169847	0.620369	0.155733	0.120938	0.942219	0.179196	0.0749851	0.48639	0.0161677	0.871696	1	0.0396311	0.692838	0.989742	0.0234634	0.812762	0.999752	-0.132096	0.185405	0.999622	-0.0464862	0.641114	1	0.0734241	0.461996	0.586801	0.08561	0.39025	0.998412	0.20552
PNEG_00478	-0.0602402	0.461417	1	0.0476055	0.556102	1	-0.0200129	0.804752	1	0.107846	0.183704	1	0.0402273	0.620335	1	-0.0676184	0.399638	1	-0.0214508	0.793456	0.931413	0.0045571	0.954186	0.995829	-0.0534472	0.504713	0.819841	0.0260079	0.74447	1	-0.0319964	0.691333	0.989742	-0.0580043	0.456721	0.999752	-0.0502967	0.524405	0.999622	0.0729808	0.354178	1	0.454407	5.03232e-09	1.08152e-07	0.123278	0.114619	0.998412	0.504704
PNEG_00479	0.290871	0.389737	1	0.0800634	0.815002	1	0.211215	0.531795	1	-0.210807	0.528294	1	-0.0796554	0.809147	1	0.131152	0.694477	1	-0.333646	0.350265	0.747453	-0.25763	0.450997	0.963459	-0.416611	0.23214	0.660637	0.0760154	0.829863	1	-0.0829655	0.817936	0.995693	-0.158981	0.645078	0.999752	-0.202863	0.551257	0.999622	-0.235775	0.492305	1	-0.229236	0.510251	0.629747	-0.0329123	0.923844	0.998412	-0.0263732
PNEG_00480	0.101688	0.232884	1	-0.0509684	0.551994	1	0.0450574	0.596374	1	-0.152657	0.073117	1	-0.056631	0.503042	1	0.0960258	0.258695	1	0.119142	0.173471	0.624496	0.0906271	0.291136	0.949386	-0.0153509	0.859428	0.96073	-0.0285147	0.738779	1	-0.134493	0.1193	0.989742	-0.105978	0.210508	0.999752	0.0456425	0.590016	0.999622	-0.00934012	0.912732	1	0.0214376	0.802641	0.865381	-0.0549826	0.514668	0.998412	-0.0242049
PNEG_00481	0.0487843	0.71572	1	-0.0366757	0.784387	1	-0.0745902	0.577799	1	-0.08546	0.523294	1	-0.123374	0.356687	1	-0.0379145	0.777133	1	-0.0701723	0.60283	0.870616	-0.115734	0.387665	0.96051	-0.1841	0.1707	0.596898	-0.0455616	0.734405	1	-0.113927	0.397677	0.989742	-0.0683658	0.60942	0.999752	-0.068804	0.606228	0.999622	-0.12943	0.333321	1	-0.202947	0.13088	0.224152	-0.0606257	0.649952	0.998412	-0.134143
PNEG_00482	0.0131833	0.91534	1	-0.160524	0.199137	1	-0.156764	0.20822	1	-0.173707	0.163855	1	-0.169947	0.171614	1	0.00376015	0.976063	1	-0.141477	0.258252	0.693035	-0.067166	0.580504	0.974118	-0.0397412	0.744631	0.922143	0.0743115	0.545982	1	0.101736	0.410225	0.989742	0.0274248	0.819057	0.999752	0.195202	0.0961575	0.999622	0.0824638	0.485763	1	-0.214265	0.0771072	0.146638	-0.112738	0.332489	0.998412	-0.409467
PNEG_00483	-0.145134	0.525747	1	-0.0321156	0.886502	1	-0.180893	0.42608	1	0.113018	0.620085	1	-0.035759	0.876566	1	-0.148777	0.511315	1	0.155182	0.514856	0.831531	0.300225	0.182878	0.942219	0.302951	0.182157	0.607754	0.145044	0.514461	1	0.14777	0.509805	0.989742	0.00272596	0.989666	0.999752	0.26678	0.203209	0.999622	0.174423	0.411866	1	-0.150075	0.501183	0.622246	-0.0923574	0.651008	0.998412	-0.416855
PNEG_00484	0.101352	0.397407	1	0.00776776	0.948446	1	-0.155483	0.198792	1	-0.0935844	0.432402	1	-0.256835	0.0324366	1	-0.163251	0.17528	1	0.0741298	0.540713	0.845965	0.139077	0.237668	0.942219	0.116876	0.324126	0.720725	0.0649471	0.580719	1	0.0427466	0.717944	0.989742	-0.0222005	0.846735	0.999752	0.0668778	0.560402	0.999622	0.0382996	0.740157	1	0.238022	0.0388913	0.0854232	-0.0285781	0.802145	0.998412	0.171144
PNEG_00485	0.0324872	0.799551	1	0.0573446	0.652014	1	-0.00968272	0.939379	1	0.0248574	0.844211	1	-0.0421699	0.739171	1	-0.0670273	0.594365	1	-0.147841	0.258364	0.693035	-0.0802287	0.520068	0.969302	-0.0366769	0.769679	0.932768	0.0676121	0.595499	1	0.111164	0.384712	0.989742	0.0435519	0.720366	0.999752	-0.0608047	0.627393	0.999622	-0.115926	0.360346	1	0.192576	0.124006	0.214694	-0.0551213	0.660589	0.998412	0.25338
PNEG_00486	0.315665	0.103614	1	0.00609901	0.975553	1	0.367488	0.0549614	1	-0.309566	0.107637	1	0.0518231	0.778906	1	0.361389	0.0570632	1	-0.076678	0.684685	0.896147	0.134221	0.451519	0.963459	0.0536383	0.766569	0.932766	0.210899	0.243355	1	0.130316	0.476751	0.989742	-0.080583	0.63991	0.999752	0.0171475	0.916872	0.999622	-0.0451267	0.785641	1	0.188225	0.254303	0.373212	-0.0622742	0.703654	0.998412	0.171078
PNEG_00487	0.0086252	0.94542	1	0.0650501	0.604515	1	-0.0475182	0.705683	1	0.0564249	0.652979	1	-0.0561434	0.655172	1	-0.112568	0.369074	1	0.14806	0.247699	0.692168	0.00420104	0.973604	0.996864	0.373161	0.00307902	0.186796	-0.143859	0.25546	1	0.225101	0.0731434	0.989742	0.36896	0.00303505	0.62935	0.0389639	0.751476	0.999622	-0.0757287	0.540124	1	-0.134355	0.279919	0.401158	-0.114693	0.351134	0.998412	-0.173319
PNEG_00488	-0.0300496	0.873068	1	0.014063	0.940371	1	-0.0933168	0.619732	1	0.0441126	0.814499	1	-0.0632672	0.736562	1	-0.10738	0.567833	1	0.109175	0.562069	0.851808	0.0323547	0.863351	0.992601	-0.0519017	0.782687	0.935619	-0.0768198	0.682699	1	-0.161076	0.391834	0.989742	-0.0842564	0.653668	0.999752	0.0190716	0.91912	0.999622	-0.017051	0.927704	1	-0.558375	0.00309557	0.0110563	-0.0361225	0.847436	0.998412	-0.577447
PNEG_00489	-0.0524659	0.568338	1	-0.056069	0.541879	1	0.00455991	0.960387	1	-0.00360308	0.968745	1	0.0570258	0.534673	1	0.0606289	0.508972	1	-0.0348649	0.705013	0.905152	-0.0315597	0.730723	0.979205	-0.116586	0.204473	0.636233	0.00330524	0.971276	1	-0.0817213	0.374243	0.989742	-0.0850266	0.353138	0.999752	-0.0321925	0.724252	0.999622	-0.100269	0.272473	1	0.295239	0.00120362	0.00512786	-0.0680761	0.455739	0.998412	0.327432
PNEG_00490	0.0578393	0.572372	1	0.029972	0.769752	1	0.0115918	0.909784	1	-0.0278673	0.785053	1	-0.0462475	0.650502	1	-0.0183802	0.857033	1	0.151834	0.138628	0.604174	0.0720077	0.47878	0.964396	0.0464233	0.648994	0.885329	-0.0798268	0.430969	1	-0.105411	0.299924	0.989742	-0.0255844	0.799685	0.999752	-0.0205385	0.838525	0.999622	-0.00876113	0.930835	1	0.301378	0.00273237	0.00987604	0.0117774	0.906808	0.998412	0.321916
PNEG_00491	0.176274	0.174948	1	0.00574172	0.9651	1	0.222105	0.0842457	1	-0.170532	0.186836	1	0.0458307	0.717269	1	0.216363	0.090644	1	-0.0370649	0.78116	0.929973	-0.246178	0.0599425	0.942219	-0.139657	0.285614	0.694883	-0.209113	0.112791	1	-0.102592	0.436331	0.989742	0.106521	0.409707	0.999752	0.0997156	0.415837	0.999622	-0.0066852	0.957004	1	0.0113513	0.927814	0.951062	-0.106401	0.382447	0.998412	-0.0883644
PNEG_00492	0.0667321	0.754651	1	0.0669895	0.753398	1	0.0168713	0.93693	1	0.000257471	0.999034	1	-0.0498608	0.814599	1	-0.0501183	0.813398	1	-0.331074	0.121185	0.589157	-0.243258	0.24734	0.948268	-0.0920348	0.661282	0.889617	0.0878167	0.680018	1	0.23904	0.261085	0.989742	0.151223	0.470068	0.999752	-0.159099	0.44197	0.999622	-0.0566895	0.783997	1	-0.0991882	0.6331	0.735424	0.10241	0.620455	0.998412	0.0599113
PNEG_00493	0.141446	0.076694	1	0.0314377	0.694866	1	0.0949574	0.233602	1	-0.110008	0.166593	1	-0.0464886	0.556729	1	0.0635196	0.423393	1	0.227682	0.00483793	0.385013	0.113527	0.154458	0.942219	0.11014	0.16902	0.596562	-0.114155	0.148403	1	-0.117542	0.138511	0.989742	-0.00338691	0.965475	0.999752	0.0467487	0.548071	0.999622	0.0412492	0.597297	1	0.507857	4.75572e-11	1.88138e-09	-0.00549951	0.943366	0.998412	0.461108
PNEG_00494	-0.0435584	0.582368	1	-0.0531068	0.501768	1	0.00776346	0.92133	1	-0.00954842	0.903994	1	0.0513218	0.514386	1	0.0608703	0.438476	1	-0.0715496	0.370136	0.763605	0.0398165	0.608718	0.974118	0.0355777	0.648906	0.885329	0.111366	0.155068	1	0.107127	0.173364	0.989742	-0.00423884	0.95587	0.999752	0.0210963	0.787149	0.999622	0.0195454	0.803168	1	0.195875	0.0124219	0.0347679	-0.00155091	0.984078	0.998412	0.174778
PNEG_00495	0.0974208	0.375171	1	0.0811392	0.459844	1	0.047717	0.663673	1	-0.0162816	0.881782	1	-0.0497038	0.649702	1	-0.0334222	0.759906	1	0.178221	0.107562	0.572683	0.120646	0.272245	0.949386	0.0442966	0.688017	0.899368	-0.0575749	0.599092	1	-0.133924	0.223199	0.989742	-0.0763491	0.483972	0.999752	0.0102942	0.924773	0.999622	-0.019683	0.857039	1	-0.128218	0.243435	0.361634	-0.0299772	0.783053	0.998412	-0.138512
PNEG_00496	-0.0549731	0.667064	1	-0.0115926	0.927396	1	0.00532722	0.966485	1	0.0433805	0.733587	1	0.0603003	0.63499	1	0.0169198	0.893556	1	-0.216917	0.0872544	0.542632	-0.174045	0.160669	0.942219	-0.0762022	0.539237	0.836227	0.0428716	0.733214	1	0.140715	0.263417	0.989742	0.0978432	0.426416	0.999752	0.0139278	0.908985	0.999622	-0.0142532	0.907238	1	0.151375	0.215726	0.329214	-0.0281809	0.816556	0.998412	0.137447
PNEG_00497	0.0188642	0.865763	1	-0.00602663	0.9569	1	-0.00995676	0.92873	1	-0.0248908	0.823135	1	-0.0288209	0.79544	1	-0.00393013	0.971778	1	-0.137661	0.214271	0.669017	-0.18242	0.0957279	0.942219	-0.255676	0.0202359	0.324539	-0.0447586	0.684699	1	-0.118015	0.286976	0.989742	-0.0732561	0.503447	0.999752	-0.00891062	0.934299	0.999622	-0.0303711	0.779294	1	-0.499958	6.26577e-06	5.59721e-05	-0.0214605	0.842388	0.998412	-0.491047
PNEG_00498	0.0361095	0.729282	1	0.0251867	0.809173	1	0.0289624	0.781113	1	-0.0109228	0.91654	1	-0.00714707	0.945298	1	0.00377572	0.971074	1	0.0782101	0.452685	0.802014	-0.0102294	0.921513	0.993411	-0.0488059	0.638765	0.880725	-0.0884394	0.394154	1	-0.127016	0.22169	0.989742	-0.0385766	0.709649	0.999752	0.0520342	0.614992	0.999622	-0.0418919	0.685981	1	-0.266504	0.0104067	0.0301158	-0.0939262	0.363761	0.998412	-0.318538
PNEG_00499	0.00217333	0.990026	1	-0.00233515	0.989277	1	-0.143135	0.410654	1	-0.00450847	0.979292	1	-0.145308	0.40345	1	-0.1408	0.417907	1	0.0451782	0.79439	0.931437	0.00599621	0.972278	0.996864	-0.134694	0.436438	0.787952	-0.039182	0.820373	1	-0.179872	0.298724	0.989742	-0.14069	0.414144	0.999752	0.120141	0.48237	0.999622	0.0182253	0.915276	1	0.229745	0.179625	0.28537	-0.101916	0.550808	0.998412	0.109604
PNEG_00500	0.0394597	0.774947	1	-0.0546277	0.692515	1	0.0151966	0.9122	1	-0.0940873	0.49534	1	-0.024263	0.860103	1	0.0698243	0.612352	1	0.152622	0.270283	0.697867	0.171081	0.213182	0.942219	0.106069	0.441506	0.79191	0.0184586	0.892929	1	-0.0465537	0.734974	0.989742	-0.0650123	0.633878	0.999752	-0.00572869	0.966538	0.999622	0.0572987	0.674853	1	-0.384672	0.00535382	0.0175695	0.0630274	0.643659	0.998412	-0.378943
PNEG_00501	0.049534	0.535997	1	0.0823089	0.30157	1	-0.0298002	0.709352	1	0.0327749	0.679481	1	-0.0793343	0.318956	1	-0.112109	0.157115	1	0.0777803	0.334161	0.734868	0.114203	0.145686	0.942219	0.00164926	0.983418	0.995795	0.0364231	0.642031	1	-0.0761311	0.336522	0.989742	-0.112554	0.144524	0.999752	-0.0634566	0.40966	0.999622	0.0164599	0.830626	1	0.239455	0.00179865	0.00706894	0.0799164	0.296457	0.998412	0.302911
PNEG_00502	-0.140601	0.446418	1	-0.108662	0.556206	1	-0.026593	0.885469	1	0.0319389	0.862689	1	0.114008	0.536944	1	0.0820688	0.65668	1	-0.0952904	0.605848	0.871375	-0.0593353	0.747881	0.979706	-0.165031	0.371401	0.749642	0.0359551	0.845589	1	-0.0697406	0.705669	0.989742	-0.105696	0.566903	0.999752	0.0732741	0.691377	0.999622	-0.0851768	0.644523	1	0.139845	0.448712	0.576916	-0.158451	0.39064	0.998412	0.0665711
PNEG_00503	-0.077231	0.547029	1	-0.0656079	0.608173	1	-0.114872	0.369303	1	0.0116231	0.92779	1	-0.0376408	0.769117	1	-0.0492639	0.700242	1	-0.12427	0.335946	0.735756	-0.0687282	0.588251	0.974118	-0.10355	0.416851	0.777142	0.0555418	0.663984	1	0.0207195	0.871842	0.997388	-0.0348223	0.782647	0.999752	0.0837643	0.502189	0.999622	-0.121474	0.334565	1	-0.203791	0.108405	0.194159	-0.205238	0.100551	0.998412	-0.287556
PNEG_00504	-0.126576	0.236822	1	-0.143075	0.180707	1	-0.0208551	0.844375	1	-0.0164991	0.877793	1	0.105721	0.321575	1	0.12222	0.251323	1	-0.0569965	0.600102	0.869855	-0.0525893	0.623249	0.974707	-0.207303	0.0549716	0.432091	0.00440721	0.967306	1	-0.150307	0.16592	0.989742	-0.154714	0.147515	0.999752	0.0130016	0.903115	0.999622	-0.0471287	0.660541	1	-0.590772	9.52904e-08	1.42936e-06	-0.0601303	0.572929	0.998412	-0.603774
PNEG_00505	-0.127507	0.466769	1	-0.270542	0.125782	1	0.0290884	0.865539	1	-0.143035	0.422145	1	0.156596	0.366217	1	0.299631	0.0865561	1	-0.340031	0.0565887	0.507886	-0.0670618	0.690753	0.974707	-0.249852	0.146047	0.568398	0.272969	0.117949	1	0.090179	0.612011	0.989742	-0.18279	0.276506	0.999752	0.079963	0.631189	0.999622	-0.263469	0.124832	1	-0.5655	0.00160133	0.00646277	-0.343432	0.0419798	0.998412	-0.645463
PNEG_00506	-0.018455	0.824842	1	0.00178214	0.982899	1	-0.000104947	0.998991	1	0.0202372	0.807692	1	0.0183501	0.824941	1	-0.00188709	0.981799	1	0.0534073	0.512646	0.829823	-0.0653529	0.417986	0.963459	-0.0568488	0.482575	0.812197	-0.11876	0.141031	1	-0.110256	0.173205	0.989742	0.00850408	0.915411	0.999752	0.015256	0.847198	0.999622	-0.0706098	0.374884	1	0.395298	5.33482e-07	6.62253e-06	-0.0858659	0.277906	0.998412	0.380042
PNEG_00507	-0.0323487	0.897732	1	0.0167876	0.94636	1	0.100199	0.684392	1	0.0491363	0.84404	1	0.132548	0.591148	1	0.0834116	0.733035	1	-0.261702	0.265582	0.696674	0.00760942	0.972693	0.996864	-0.243182	0.285733	0.694883	0.269311	0.239166	1	0.0185201	0.936955	0.998555	-0.250791	0.257147	0.999752	0.131596	0.545973	0.999622	0.0409655	0.852515	1	0.346833	0.1121	0.199288	-0.09063	0.674539	0.998412	0.215237
PNEG_00508	-0.120992	0.131183	1	-0.0184579	0.816047	1	-0.0102463	0.896836	1	0.102534	0.199458	1	0.110745	0.16411	1	0.00821167	0.916978	1	-0.064473	0.399784	0.778902	-0.129159	0.085075	0.942219	-0.0411506	0.58358	0.854259	-0.0646865	0.391868	1	0.0233223	0.757737	0.989742	0.0880089	0.234485	0.999752	-0.0597831	0.413184	0.999622	-0.0357633	0.625342	1	0.188425	0.00986092	0.0288144	0.0240198	0.741693	0.998412	0.248208
PNEG_00509	-0.329926	0.10913	1	-0.224029	0.274141	1	-0.0928923	0.648355	1	0.105897	0.608855	1	0.237034	0.249392	1	0.131137	0.521796	1	-0.532729	0.00859689	0.385013	-0.375895	0.0595171	0.942219	-0.567061	0.00479158	0.210362	0.156834	0.439308	1	-0.0343313	0.866563	0.997388	-0.191165	0.341789	0.999752	0.139422	0.484258	0.999622	-0.00768426	0.969401	1	-0.0606952	0.763115	0.836545	-0.147106	0.45966	0.998412	-0.200117
PNEG_00510	-0.0577747	0.678074	1	0.0293398	0.83269	1	-0.0569981	0.68167	1	0.0871146	0.530782	1	0.000776628	0.995544	1	-0.0863379	0.533779	1	0.0684876	0.620471	0.878557	-0.0610747	0.657605	0.974707	-0.0531718	0.699969	0.90676	-0.129562	0.346965	1	-0.121659	0.377798	0.989742	0.00790288	0.954143	0.999752	0.0503927	0.713451	0.999622	-0.0133077	0.922873	1	-0.317272	0.0218396	0.0545393	-0.0637003	0.642215	0.998412	-0.367664
PNEG_00511	0.00737782	0.934564	1	0.0135377	0.880129	1	-0.00711674	0.936773	1	0.00615991	0.945266	1	-0.0144946	0.871589	1	-0.0206545	0.817652	1	0.13403	0.137149	0.604174	0.0635681	0.478119	0.964396	0.0904162	0.313695	0.712674	-0.0704617	0.430913	1	-0.0436136	0.626379	0.989742	0.0268481	0.762999	0.999752	-0.00767822	0.931271	0.999622	-0.00433201	0.961238	1	0.298333	0.000793524	0.00366712	0.00334621	0.969978	0.998412	0.306011
PNEG_00512	0.0512994	0.641859	1	0.109639	0.318135	1	-0.089264	0.419196	1	0.0583393	0.594134	1	-0.140563	0.201963	1	-0.198903	0.0697796	1	0.120811	0.263156	0.693529	-0.0163044	0.878814	0.992933	0.0813987	0.446693	0.79374	-0.137116	0.19852	1	-0.0394125	0.711791	0.989742	0.0977031	0.354997	0.999752	0.114899	0.275486	0.999622	0.069	0.514072	1	0.795229	2.31282e-14	2.09842e-12	-0.045899	0.661519	0.998412	0.68033
PNEG_00513	-0.143692	0.341763	1	-0.131847	0.380572	1	0.0158012	0.914797	1	0.0118449	0.937914	1	0.159493	0.285788	1	0.147648	0.320525	1	-0.348218	0.0174686	0.489358	-0.428501	0.00249144	0.942219	-0.142092	0.308932	0.708636	-0.0802824	0.584614	1	0.206127	0.154877	0.989742	0.286409	0.0408008	0.999752	0.0896486	0.513983	0.999622	0.0249277	0.857415	1	-0.0423537	0.764461	0.837255	-0.0647209	0.634413	0.998412	-0.132002
PNEG_00514	0.160776	0.254678	1	0.217412	0.122727	1	0.0434366	0.758368	1	0.0566359	0.686487	1	-0.11734	0.404148	1	-0.173976	0.215193	1	0.0164651	0.907047	0.96924	-0.0166306	0.905439	0.992966	0.0629192	0.6533	0.886288	-0.0330957	0.813254	1	0.0464541	0.740346	0.989742	0.0795498	0.567553	0.999752	0.0454823	0.745481	0.999622	0.0174362	0.90116	1	0.387489	0.00558962	0.0182105	-0.0280462	0.841039	0.998412	0.342007
PNEG_00515	0.111991	0.408747	1	0.0813912	0.548175	1	0.0378384	0.780091	1	-0.0305993	0.821108	1	-0.0741521	0.583674	1	-0.0435528	0.747497	1	-0.0595716	0.661268	0.894016	-0.0266928	0.843537	0.991404	0.035847	0.791074	0.937545	0.0328788	0.808198	1	0.0954187	0.481358	0.989742	0.0625399	0.642679	0.999752	-0.0146551	0.913103	0.999622	0.0491572	0.714372	1	0.413998	0.00201568	0.00773607	0.0638123	0.634256	0.998412	0.428653
PNEG_00516	0.0126038	0.85832	1	0.0899094	0.200056	1	-0.0150381	0.830728	1	0.0773056	0.26973	1	-0.0276419	0.693866	1	-0.104948	0.132614	1	0.058863	0.409915	0.784874	0.110139	0.114498	0.942219	0.0862303	0.21917	0.647673	0.0512756	0.46226	1	0.0273672	0.696424	0.989742	-0.0239084	0.726936	0.999752	0.10949	0.106909	0.999622	0.146017	0.0318226	1	0.258275	0.000150688	0.000893699	0.0365275	0.586817	0.998412	0.148785
PNEG_00517	-0.0425793	0.788102	1	-0.0902126	0.569113	1	-0.052954	0.737027	1	-0.0476333	0.763979	1	-0.0103746	0.947612	1	0.0372587	0.813485	1	0.0222354	0.89081	0.962204	0.159664	0.310581	0.949386	0.0261529	0.869473	0.964296	0.137429	0.383617	1	0.00391753	0.980396	0.999583	-0.133511	0.388548	0.999752	-0.0278745	0.857978	0.999622	-0.00117203	0.994011	1	-0.2826	0.0772571	0.146733	0.0267025	0.863317	0.998412	-0.254725
PNEG_00518	-0.0529562	0.768942	1	-0.00786638	0.96512	1	-0.0185424	0.917821	1	0.0450898	0.802243	1	0.0344138	0.848267	1	-0.010676	0.952567	1	0.00976448	0.957076	0.987808	0.079361	0.658341	0.974707	0.166213	0.354601	0.739959	0.0695965	0.698474	1	0.156448	0.384088	0.989742	0.0868519	0.62516	0.999752	-0.103422	0.561829	0.999622	-0.0130974	0.94142	1	0.351745	0.0475457	0.0996256	0.090325	0.61189	0.998412	0.455167
PNEG_00519	-0.0178913	0.867114	1	0.100232	0.346699	1	0.0594389	0.576716	1	0.118123	0.267444	1	0.0773302	0.467719	1	-0.0407929	0.700558	1	0.152857	0.152639	0.612027	0.227023	0.0319329	0.942219	0.34751	0.00102259	0.125782	0.0741659	0.482285	1	0.194653	0.0651321	0.989742	0.120487	0.248826	0.999752	0.0912976	0.382484	0.999622	0.144172	0.168034	1	0.256549	0.0142258	0.0386805	0.0528747	0.611562	0.998412	0.165251
PNEG_00520	-0.13581	0.266293	1	-0.251704	0.0402657	1	-0.145746	0.230438	1	-0.115894	0.348231	1	-0.00993635	0.935284	1	0.105958	0.388686	1	-0.254703	0.0364453	0.507886	-0.158241	0.180865	0.942219	-0.240499	0.043909	0.407403	0.0964626	0.423258	1	0.0142047	0.90696	0.997388	-0.0822578	0.48587	0.999752	-0.107777	0.3643	0.999622	-0.076994	0.517919	1	-0.189113	0.11792	0.207281	0.0307829	0.795442	0.998412	-0.0813361
PNEG_00521	0.155724	0.267583	1	0.0384578	0.784358	1	0.0684882	0.625808	1	-0.117266	0.403409	1	-0.0872359	0.533959	1	0.0300304	0.830552	1	0.031918	0.820391	0.943048	0.0329146	0.814346	0.98902	0.0503152	0.719792	0.911892	0.000996588	0.994328	1	0.0183972	0.895658	0.997388	0.0174006	0.900989	0.999752	-0.141951	0.309212	0.999622	-0.0320775	0.818223	1	0.265383	0.0570408	0.115688	0.109874	0.431099	0.998412	0.407334
PNEG_00522	0.0275694	0.817497	1	-0.0409509	0.73233	1	-0.168074	0.163093	1	-0.0685204	0.565485	1	-0.195643	0.103036	1	-0.127123	0.290494	1	-0.00334526	0.978669	0.993276	0.124581	0.296559	0.949386	0.0644729	0.593297	0.858361	0.127926	0.286465	1	0.0678181	0.576353	0.989742	-0.0601081	0.602543	0.999752	0.0994726	0.390246	0.999622	0.0233402	0.842018	1	-0.0385576	0.746716	0.824594	-0.0761324	0.50672	0.998412	-0.13803
PNEG_00523	-0.0120858	0.93169	1	-0.0156855	0.911366	1	0.0180896	0.897735	1	-0.00359977	0.979618	1	0.0301753	0.830232	1	0.0337751	0.810235	1	0.0954141	0.500846	0.8239	0.0271922	0.847161	0.991404	0.0746577	0.596979	0.861028	-0.0682219	0.628449	1	-0.0207564	0.883047	0.997388	0.0474655	0.735368	0.999752	0.0766393	0.585091	0.999622	-0.0568675	0.686169	1	-0.152375	0.280649	0.402044	-0.133507	0.341406	0.998412	-0.229014
PNEG_00524	0.184991	0.24121	1	0.309976	0.0469242	1	0.216813	0.16573	1	0.124985	0.415197	1	0.0318219	0.836111	1	-0.0931629	0.539755	1	0.0640026	0.688128	0.897384	0.0113136	0.94183	0.995829	0.10916	0.481497	0.812197	-0.052689	0.733705	1	0.0451573	0.770664	0.989742	0.0978463	0.515246	0.999752	-0.211989	0.157898	0.999622	-0.0382564	0.797547	1	-0.37219	0.0162491	0.0429491	0.173733	0.245548	0.998412	-0.160201
PNEG_00525	-0.0477611	0.802084	1	0.0494349	0.794607	1	0.0781337	0.680176	1	0.097196	0.609027	1	0.125895	0.506884	1	0.0286987	0.879326	1	-0.181216	0.342498	0.740536	-0.131274	0.48689	0.966398	0.069788	0.711183	0.911715	0.0499418	0.792609	1	0.251004	0.185591	0.989742	0.201062	0.283595	0.999752	-0.139053	0.456703	0.999622	-0.133951	0.474006	1	0.174258	0.350217	0.477387	0.00510167	0.978237	0.998412	0.313311
PNEG_00526	-0.0716223	0.584504	1	-0.132499	0.312096	1	-0.00952175	0.941633	1	-0.0608768	0.643142	1	0.0621005	0.633822	1	0.122977	0.345883	1	-0.189744	0.152539	0.612027	-0.104823	0.418533	0.963459	-0.227174	0.0824495	0.491126	0.084921	0.517349	1	-0.0374302	0.77738	0.989742	-0.122351	0.344113	0.999752	0.116734	0.365093	0.999622	0.130625	0.311998	1	-0.0468004	0.721079	0.806263	0.0138916	0.913377	0.998412	-0.163534
PNEG_00527	-0.0319568	0.747343	1	-0.0541732	0.584513	1	0.0108777	0.911988	1	-0.0222163	0.822692	1	0.0428346	0.663608	1	0.0650509	0.508365	1	0.0775976	0.44325	0.801055	0.0237786	0.810335	0.987588	-0.00632015	0.949489	0.988765	-0.053819	0.586341	1	-0.0839177	0.39946	0.989742	-0.0300987	0.757384	0.999752	0.0469147	0.627765	0.999622	-0.0176286	0.856451	1	-0.357797	0.000371064	0.00188943	-0.0645433	0.503083	0.998412	-0.404711
PNEG_00528	0.0745999	0.504683	1	0.0846367	0.448066	1	0.0482953	0.664873	1	0.0100368	0.928019	1	-0.0263046	0.812715	1	-0.0363414	0.742842	1	0.123051	0.277237	0.70218	0.0595294	0.593692	0.974118	-0.031162	0.781676	0.935566	-0.0635217	0.567809	1	-0.154213	0.168747	0.989742	-0.0906914	0.411247	0.999752	0.0510915	0.642469	0.999622	-0.0476579	0.667107	1	0.2381	0.0307866	0.0713496	-0.0987493	0.368801	0.998412	0.187009
PNEG_00529	0.0572941	0.805529	1	0.0899819	0.697046	1	0.0611481	0.79091	1	0.0326878	0.886664	1	0.00385409	0.986563	1	-0.0288337	0.899027	1	-0.409132	0.0686189	0.510015	-0.179839	0.39569	0.961447	-0.147557	0.488021	0.815871	0.229293	0.300119	1	0.261575	0.239299	0.989742	0.0322819	0.877361	0.999752	-0.0982372	0.631582	0.999622	0.0392898	0.847278	1	-0.642923	0.00340477	0.0119466	0.137527	0.498092	0.998412	-0.544686
PNEG_00530	0.0999201	0.343942	1	0.0846309	0.422539	1	-0.0215557	0.838284	1	-0.0152892	0.88455	1	-0.121476	0.249076	1	-0.106187	0.313418	1	0.233339	0.0297042	0.498503	0.183836	0.0845476	0.942219	0.216635	0.0423782	0.407015	-0.0495025	0.640865	1	-0.0167037	0.875099	0.997388	0.0327989	0.7559	0.999752	0.00749283	0.943941	0.999622	0.143345	0.178058	1	0.490006	3.83844e-06	3.64602e-05	0.135852	0.200227	0.998412	0.482513
PNEG_00531	-0.0652728	0.646558	1	-0.124168	0.383348	1	0.12946	0.357314	1	-0.058895	0.679871	1	0.194732	0.167063	1	0.253627	0.0721088	1	0.0274416	0.849267	0.952854	-0.114757	0.42096	0.963459	-0.0915733	0.522191	0.825911	-0.142198	0.319221	1	-0.119015	0.406081	0.989742	0.0231833	0.869808	0.999752	0.0142684	0.919451	0.999622	-0.119403	0.401548	1	-0.46027	0.00162645	0.0065193	-0.133672	0.344171	0.998412	-0.474539
PNEG_00532	0.0676213	0.756695	1	0.168286	0.437281	1	0.252777	0.240242	1	0.100665	0.640543	1	0.185155	0.387316	1	0.0844906	0.690965	1	-0.121938	0.566515	0.853577	-0.276997	0.187163	0.942219	-0.10382	0.620054	0.873308	-0.155059	0.464129	1	0.0181184	0.931642	0.998508	0.173177	0.406138	0.999752	0.143941	0.485272	0.999622	0.0529733	0.798588	1	-0.176035	0.404746	0.532172	-0.0909677	0.657283	0.998412	-0.319976
PNEG_00533	-0.0595189	0.541304	1	-0.0550833	0.571191	1	-0.0141265	0.884169	1	0.00443562	0.96368	1	0.0453924	0.640177	1	0.0409568	0.672653	1	-0.000717622	0.994153	0.99864	0.012364	0.898138	0.992966	-0.0429393	0.658166	0.887509	0.0130816	0.892464	1	-0.0422217	0.664119	0.989742	-0.0553033	0.564059	0.999752	0.0387972	0.686609	0.999622	-0.0767615	0.427444	1	0.60048	3.00582e-10	9.32841e-09	-0.115559	0.229358	0.998412	0.561682
PNEG_00534	0.141947	0.205644	1	0.0736149	0.511606	1	0.0231556	0.836437	1	-0.0683326	0.542234	1	-0.118792	0.289383	1	-0.0504593	0.652699	1	0.0696304	0.535305	0.840976	0.0622961	0.578817	0.974118	-0.00578917	0.958873	0.990113	-0.00733433	0.947888	1	-0.0754196	0.501688	0.989742	-0.0680853	0.54383	0.999752	-0.106461	0.342976	0.999622	-0.06875	0.540317	1	-0.252093	0.0248761	0.0603871	0.0377107	0.736933	0.998412	-0.145632
PNEG_00535	0.0631166	0.564519	1	-0.00122933	0.99105	1	-0.0176405	0.872022	1	-0.0643459	0.55642	1	-0.0807571	0.460054	1	-0.0164112	0.88071	1	-0.0425689	0.700315	0.902954	-0.0595989	0.586663	0.974118	-0.0828777	0.450879	0.797232	-0.0170301	0.876828	1	-0.0403088	0.714479	0.989742	-0.0232788	0.831188	0.999752	0.0320392	0.767595	0.999622	-0.00159972	0.988251	1	-0.299179	0.00638437	0.0203396	-0.0336389	0.755982	0.998412	-0.331218
PNEG_00536	-0.0505672	0.658091	1	-0.0469584	0.680384	1	0.00757461	0.946755	1	0.00360873	0.974784	1	0.0581418	0.608778	1	0.054533	0.630374	1	-0.16143	0.165221	0.620369	-0.013392	0.90577	0.992966	0.0780355	0.490607	0.81636	0.148038	0.195954	1	0.239465	0.0365698	0.989742	0.0914275	0.411392	0.999752	-0.00332763	0.976068	0.999622	-0.148038	0.186063	1	0.23114	0.0371756	0.0827146	-0.144711	0.193262	0.998412	0.234468
PNEG_00537	0.0997445	0.309877	1	0.115471	0.238744	1	0.0550059	0.574747	1	0.0157269	0.871954	1	-0.0447385	0.646675	1	-0.0604654	0.534681	1	0.0759023	0.442687	0.800677	-0.0507377	0.604092	0.974118	0.100428	0.304084	0.707351	-0.12664	0.195134	1	0.0245256	0.801633	0.993638	0.151166	0.117549	0.999752	0.0596636	0.528988	0.999622	0.0326012	0.731554	1	0.262704	0.00560491	0.0182273	-0.0270624	0.774499	0.998412	0.203041
PNEG_00538	-0.0798531	0.664125	1	-0.136929	0.456667	1	-0.244474	0.184565	1	-0.0570756	0.756773	1	-0.164621	0.372453	1	-0.107545	0.560249	1	-0.0362743	0.844066	0.951953	-0.0431191	0.813174	0.988661	-0.110322	0.547129	0.837169	-0.00684484	0.97015	1	-0.0740479	0.68689	0.989742	-0.0672031	0.711535	0.999752	0.1757	0.337765	0.999622	0.0295784	0.87253	1	-0.148939	0.423904	0.552118	-0.146122	0.423793	0.998412	-0.324639
PNEG_00539	-0.0222264	0.842004	1	-0.0252148	0.82093	1	-0.00219312	0.984267	1	-0.00298833	0.978601	1	0.0200333	0.857065	1	0.0230216	0.83587	1	0.110068	0.326287	0.727634	0.165767	0.135538	0.942219	0.0628326	0.573102	0.851492	0.0556987	0.615475	1	-0.0472352	0.671396	0.989742	-0.102934	0.35055	0.999752	-0.0125848	0.909974	0.999622	-0.00291731	0.979119	1	-0.284375	0.0116175	0.0330526	0.00966751	0.930658	0.998412	-0.27179
PNEG_00540	0.136203	0.113916	1	0.00345885	0.968051	1	0.101538	0.237834	1	-0.132744	0.122686	1	-0.0346655	0.685693	1	0.0980789	0.253303	1	-0.0328133	0.710488	0.907238	-0.0398937	0.64758	0.974707	-0.199568	0.0232923	0.326978	-0.00708038	0.935527	1	-0.166754	0.0587436	0.989742	-0.159674	0.0667541	0.999752	-0.0464549	0.595903	0.999622	-0.12304	0.162222	1	-0.534038	3.04532e-09	7.09163e-08	-0.0765855	0.382598	0.998412	-0.487583
PNEG_00541	-0.15255	0.0899497	1	-0.0864391	0.334302	1	-0.143876	0.108112	1	0.066111	0.46285	1	0.0086743	0.923274	1	-0.0574367	0.521641	1	-0.0303568	0.74025	0.916172	0.0448295	0.617085	0.974707	0.0220833	0.806377	0.941296	0.0751864	0.403606	1	0.0524401	0.562101	0.989742	-0.0227462	0.797224	0.999752	0.0648755	0.464131	0.999622	0.0172502	0.846372	1	-0.710904	2.33158e-14	2.09842e-12	-0.0476253	0.589435	0.998412	-0.775779
PNEG_00542	0.00436273	0.964127	1	-0.0119554	0.901827	1	0.0650652	0.500468	1	-0.0163181	0.866207	1	0.0607025	0.529353	1	0.0770206	0.424423	1	-0.0576667	0.554838	0.851577	-0.0828922	0.390629	0.96051	-0.110988	0.2521	0.675273	-0.0252254	0.794599	1	-0.0533216	0.583471	0.989742	-0.0280962	0.770112	0.999752	-0.0197198	0.835684	0.999622	-0.115949	0.224536	1	-0.290579	0.00256095	0.00935556	-0.0962295	0.311858	0.998412	-0.27086
PNEG_00543	-0.392335	0.52402	1	-0.0526856	0.928449	1	-0.287502	0.631723	1	0.339649	0.580729	1	0.104833	0.867314	1	-0.234817	0.695051	1	0.238597	0.653705	0.893577	-0.4302	0.428272	0.963459	0.0967786	0.852663	0.958646	-0.668797	0.209368	1	-0.141819	0.7811	0.989742	0.526978	0.312756	0.999752	0.032805	0.949943	0.999622	0.482959	0.339879	1	-1.20318	0.0595138	0.11916	0.450154	0.362956	0.998412	-1.23598
PNEG_00544	-0.253695	0.183169	1	-0.149603	0.426728	1	0.0483541	0.793408	1	0.104092	0.587429	1	0.302049	0.108757	1	0.197957	0.287028	1	0.0200373	0.91639	0.973445	-0.142296	0.446138	0.963459	0.0389686	0.833825	0.952402	-0.162333	0.38603	1	0.0189312	0.919037	0.998058	0.181264	0.319398	0.999752	0.0447059	0.800631	0.999622	-0.0896803	0.617338	1	-0.208025	0.256664	0.37637	-0.134386	0.447787	0.998412	-0.252731
PNEG_00545	-0.280375	0.230691	1	-0.127772	0.578065	1	-0.00458408	0.98384	1	0.152604	0.516371	1	0.275791	0.234206	1	0.123187	0.588325	1	-0.325681	0.146841	0.609687	-0.0560998	0.791731	0.984638	-0.140352	0.513988	0.823479	0.269582	0.219716	1	0.18533	0.404195	0.989742	-0.084252	0.688281	0.999752	-0.082688	0.686019	0.999622	-0.0263378	0.897669	1	-0.222967	0.288293	0.410219	0.0563502	0.782085	0.998412	-0.140279
PNEG_00546	-0.475284	0.035784	1	-0.345558	0.122051	1	-0.161466	0.46294	1	0.129726	0.573361	1	0.313818	0.166781	1	0.184092	0.411321	1	-0.294263	0.183197	0.632926	-0.124537	0.559447	0.972967	-0.455937	0.03698	0.395039	0.169726	0.436731	1	-0.161674	0.469096	0.989742	-0.3314	0.124414	0.999752	0.171822	0.416662	0.999622	-0.0464087	0.828862	1	0.0902168	0.674744	0.766843	-0.21823	0.30112	0.998412	-0.0816049
PNEG_00547	-0.0901856	0.388255	1	-0.0370384	0.722068	1	-0.0285315	0.783603	1	0.0531472	0.61078	1	0.0616541	0.554004	1	0.00850697	0.934673	1	0.0331834	0.750738	0.917088	0.00145982	0.988699	0.998335	0.0552728	0.59239	0.858361	-0.0317236	0.758395	1	0.0220894	0.830694	0.99722	0.053813	0.597438	0.999752	0.0141732	0.889742	0.999622	0.0368038	0.71932	1	0.14093	0.169491	0.273005	0.0226306	0.824115	0.998412	0.126757
PNEG_00548	-0.00605946	0.969688	1	0.00137984	0.993085	1	-0.0190139	0.904858	1	0.00743929	0.962721	1	-0.0129544	0.935074	1	-0.0203937	0.897803	1	-0.31488	0.0491512	0.507886	-0.0142689	0.927584	0.993411	0.046337	0.768135	0.932768	0.300611	0.0582941	1	0.361217	0.0230389	0.889085	0.0606059	0.697372	0.999752	-0.0327041	0.833224	0.999622	-0.0308363	0.842862	1	0.885746	8.08604e-09	1.64933e-07	0.00186782	0.990394	0.998412	0.91845
PNEG_00549	-0.0159841	0.878108	1	-0.0578835	0.57858	1	-0.0865086	0.406076	1	-0.0418994	0.68761	1	-0.0705245	0.49818	1	-0.0286251	0.783344	1	0.0403058	0.698169	0.901351	0.0219109	0.83116	0.98902	0.253688	0.0132939	0.282232	-0.0183949	0.857985	1	0.213383	0.0373664	0.989742	0.231778	0.0221539	0.999752	-0.0351782	0.727098	0.999622	0.153471	0.126973	1	0.768089	1.34336e-14	1.38174e-12	0.188649	0.059907	0.998412	0.803267
PNEG_00550	0.139559	0.238846	1	0.00577908	0.961331	1	0.0350162	0.767696	1	-0.13378	0.256479	1	-0.104543	0.372521	1	0.0292372	0.804233	1	-0.0821828	0.489014	0.816157	-0.0277814	0.80937	0.987588	-0.0252542	0.827377	0.949903	0.0544013	0.639912	1	0.0569285	0.626353	0.989742	0.0025272	0.982196	0.999752	-0.0748087	0.501472	0.999622	-0.127991	0.253499	1	-0.0165496	0.882957	0.921083	-0.0531825	0.63353	0.998412	0.0582591
PNEG_00551	-0.140305	0.292	1	-0.197246	0.138799	1	0.102485	0.433076	1	-0.0569416	0.671251	1	0.24279	0.0651704	1	0.299732	0.0229168	1	-0.259584	0.0558683	0.507886	-0.150156	0.253685	0.949386	-0.26182	0.0490704	0.415685	0.109428	0.414772	1	-0.00223653	0.986845	1	-0.111665	0.395531	0.999752	0.0745207	0.571307	0.999622	-0.0522569	0.694479	1	-0.174615	0.197023	0.306915	-0.126778	0.334503	0.998412	-0.249136
PNEG_00552	0.000780608	0.995009	1	0.0334652	0.787753	1	-0.0519333	0.676574	1	0.0326846	0.792377	1	-0.0527139	0.671672	1	-0.0853985	0.490611	1	0.175279	0.170814	0.620369	0.0602215	0.632649	0.974707	-0.110959	0.384882	0.758343	-0.115058	0.357539	1	-0.286238	0.0239559	0.889085	-0.17118	0.17005	0.999752	0.186392	0.130619	0.999622	0.0988508	0.426121	1	-0.232139	0.0687983	0.134023	-0.087541	0.473537	0.998412	-0.418531
PNEG_00553	0.0340777	0.82234	1	0.00779615	0.958969	1	0.14788	0.320473	1	-0.0262816	0.861528	1	0.113802	0.441839	1	0.140084	0.343006	1	0.214738	0.142504	0.604825	0.303865	0.0305401	0.942219	0.324198	0.0217014	0.326978	0.089127	0.518712	1	0.109461	0.430566	0.989742	0.0203336	0.878115	0.999752	0.0369836	0.775666	0.999622	0.0709173	0.585836	1	0.913454	2.93528e-13	2.2483e-11	0.0339337	0.791308	0.998412	0.876471
PNEG_00554	0.0663319	0.790772	1	0.0912414	0.714048	1	0.229039	0.352645	1	0.0249094	0.919884	1	0.162707	0.506722	1	0.137798	0.572286	1	-0.0810821	0.738813	0.916172	-0.123791	0.603524	0.974118	0.0665574	0.779265	0.935566	-0.0427087	0.85886	1	0.147639	0.537236	0.989742	0.190348	0.416734	0.999752	-0.0785991	0.729081	0.999622	-0.0898025	0.693287	1	0.206573	0.361768	0.48723	-0.0112034	0.960633	0.998412	0.285172
PNEG_00555	-0.0609941	0.800175	1	-0.251477	0.305259	1	0.0536989	0.819639	1	-0.190483	0.439286	1	0.114693	0.627785	1	0.305176	0.205327	1	0.0660921	0.78336	0.930177	0.0297356	0.897216	0.992966	-0.233234	0.327843	0.724045	-0.0363565	0.874279	1	-0.299326	0.208448	0.989742	-0.26297	0.248061	0.999752	0.0951374	0.634143	0.999622	0.0449835	0.82373	1	-0.245451	0.244611	0.362834	-0.0501539	0.799477	0.998412	-0.340588
PNEG_00556	-0.0400818	0.868561	1	0.0914158	0.702867	1	0.115695	0.62777	1	0.131498	0.583691	1	0.155777	0.514398	1	0.0242791	0.918174	1	0.094052	0.689259	0.897602	0.0302214	0.895901	0.992966	-0.139054	0.552399	0.84017	-0.0638306	0.781742	1	-0.233106	0.318034	0.989742	-0.169276	0.460158	0.999752	0.334065	0.124389	0.999622	0.155669	0.477661	1	0.0809325	0.714414	0.799717	-0.178396	0.407435	0.998412	-0.253132
PNEG_00557	-0.172865	0.207339	1	-0.16254	0.234777	1	-0.098448	0.469853	1	0.0103242	0.940185	1	0.0744165	0.587018	1	0.0640923	0.639208	1	-0.273638	0.0431785	0.507886	-0.182463	0.170605	0.942219	-0.113402	0.394949	0.763805	0.0911753	0.498287	1	0.160236	0.234509	0.989742	0.069061	0.602502	0.999752	-0.0333084	0.800475	0.999622	-0.0430593	0.744428	1	-0.0703693	0.596041	0.704679	-0.00975082	0.940959	0.998412	-0.0370609
PNEG_00558	0.0373736	0.732258	1	-0.0760212	0.487345	1	-0.0182283	0.867316	1	-0.113395	0.299434	1	-0.0556019	0.609748	1	0.0577929	0.596462	1	-0.148164	0.178676	0.628954	-0.082666	0.446729	0.963459	-0.129678	0.234544	0.662543	0.0654977	0.54916	1	0.0184858	0.866279	0.997388	-0.0470119	0.664079	0.999752	-0.0870109	0.426143	0.999622	-0.151957	0.166378	1	-0.263089	0.0175684	0.0455336	-0.0649457	0.553339	0.998412	-0.176078
PNEG_00559	-0.198473	0.26546	1	-0.149523	0.40125	1	-0.135514	0.446645	1	0.0489492	0.783688	1	0.0629585	0.723932	1	0.0140092	0.937321	1	-0.134375	0.450602	0.802014	-0.0294519	0.868354	0.992601	-0.114035	0.521378	0.825911	0.104923	0.555251	1	0.0203398	0.909032	0.997921	-0.0845835	0.633861	0.999752	-0.0811018	0.647998	0.999622	-0.0605024	0.73348	1	0.217765	0.220111	0.334911	0.0205994	0.907676	0.998412	0.298867
PNEG_00560	-0.0559181	0.78246	1	0.0754851	0.707154	1	0.116594	0.560208	1	0.131403	0.513858	1	0.172512	0.389567	1	0.0411086	0.836256	1	-0.134552	0.500069	0.823887	-0.232585	0.237452	0.942219	0.138521	0.477763	0.811798	-0.0980324	0.62134	1	0.273073	0.165118	0.989742	0.371105	0.0558192	0.999752	-0.112618	0.563908	0.999622	0.141157	0.466832	1	1.26465	2.49677e-11	1.09614e-09	0.253775	0.190006	0.998412	1.37727
PNEG_00561	-0.204546	0.157499	1	-0.112515	0.434856	1	-0.0452491	0.752649	1	0.0920307	0.525378	1	0.159296	0.270004	1	0.0672656	0.639923	1	-0.181447	0.210114	0.663063	-0.0436648	0.759361	0.979706	0.0818288	0.565804	0.848428	0.137782	0.337296	1	0.263276	0.0666439	0.989742	0.125494	0.374446	0.999752	0.00858348	0.951243	0.999622	0.0869056	0.535852	1	0.979941	1.59809e-12	9.75103e-11	0.0783221	0.57547	0.998412	0.971357
PNEG_00562	-0.107661	0.453045	1	0.0621125	0.663438	1	0.00160222	0.991045	1	0.169774	0.235331	1	0.109263	0.445082	1	-0.0605103	0.670734	1	0.124996	0.383246	0.770211	0.105401	0.458412	0.963459	0.165774	0.244011	0.671033	-0.0195947	0.890158	1	0.040778	0.77402	0.989742	0.0603727	0.668102	0.999752	-0.237766	0.0985053	0.999622	0.0398701	0.780679	1	-0.0466465	0.746103	0.824423	0.277636	0.0529938	0.998412	0.19112
PNEG_00563	0.0600796	0.72002	1	0.0644048	0.700701	1	0.066433	0.691642	1	0.00432522	0.979395	1	0.00635347	0.969725	1	0.00202825	0.990329	1	-0.0725944	0.664426	0.895019	-0.15509	0.353051	0.949584	-0.244427	0.143788	0.568398	-0.0824952	0.621607	1	-0.171833	0.304509	0.989742	-0.0893377	0.592689	0.999752	0.0798697	0.630109	0.999622	-0.240669	0.147392	1	-0.466288	0.00508547	0.0167653	-0.320539	0.0534404	0.998412	-0.546157
PNEG_00564	0.104746	0.752158	1	0.0246676	0.940717	1	-0.0558514	0.866283	1	-0.080078	0.809219	1	-0.160597	0.62825	1	-0.080519	0.808193	1	-0.104597	0.752551	0.918367	-0.27407	0.408695	0.963459	-0.281552	0.396046	0.763805	-0.169474	0.609457	1	-0.176956	0.593774	0.989742	-0.00748183	0.982006	0.999752	-0.00865974	0.979168	0.999622	-0.1332	0.687969	1	-0.805959	0.0151345	0.0405992	-0.12454	0.707273	0.998412	-0.7973
PNEG_00565	-0.0196415	0.944777	1	-0.0230876	0.935106	1	-0.107668	0.704165	1	-0.00344609	0.990303	1	-0.0880268	0.75623	1	-0.0845807	0.76548	1	0.0162955	0.954159	0.987474	-0.174116	0.539013	0.972967	-0.376852	0.183751	0.609756	-0.190412	0.501722	1	-0.393147	0.16552	0.989742	-0.202735	0.474483	0.999752	0.122811	0.664532	0.999622	-0.130856	0.644069	1	-1.45272	2.99185e-07	3.97441e-06	-0.253666	0.370403	0.998412	-1.57553
PNEG_00566	-0.0613757	0.792161	1	0.0806754	0.723465	1	-0.124334	0.592099	1	0.142051	0.535172	1	-0.062958	0.787088	1	-0.205009	0.368957	1	-0.405508	0.0594466	0.508979	-0.579367	0.00528233	0.942219	-0.552488	0.00828323	0.248497	-0.173859	0.426432	1	-0.14698	0.504211	0.989742	0.0268795	0.899491	0.999752	0.457574	0.0137206	0.999622	0.191307	0.315477	1	-0.57492	0.006361	0.0203191	-0.266266	0.14005	0.998412	-1.03249
PNEG_00567	-0.0158932	0.905793	1	0.0152244	0.909515	1	-0.0587699	0.661077	1	0.0311176	0.816296	1	-0.0428767	0.749054	1	-0.0739943	0.579967	1	-0.00156731	0.990644	0.99856	0.016202	0.902322	0.992966	-0.0434106	0.743381	0.921229	0.0177693	0.89311	1	-0.0418432	0.752743	0.989742	-0.0596125	0.649489	0.999752	0.0403966	0.758062	0.999622	-0.0970399	0.461893	1	-0.0592078	0.654608	0.750745	-0.137436	0.294841	0.998412	-0.0996044
PNEG_00568	-0.00835758	0.965038	1	-0.157074	0.411995	1	-0.0582043	0.759734	1	-0.148716	0.437135	1	-0.0498468	0.793306	1	0.0988695	0.604775	1	-0.119741	0.52485	0.835306	-0.214882	0.248592	0.949386	-0.34882	0.0631614	0.46295	-0.0951411	0.611654	1	-0.229079	0.22518	0.989742	-0.133938	0.473406	0.999752	0.00766451	0.966721	0.999622	-0.036155	0.8445	1	0.281424	0.125116	0.216444	-0.0438195	0.811212	0.998412	0.273759
PNEG_00569	0.139025	0.23875	1	0.0805443	0.495062	1	0.0615414	0.601777	1	-0.0584803	0.61857	1	-0.0774832	0.509028	1	-0.0190029	0.871393	1	0.123763	0.294199	0.709944	0.00835522	0.943064	0.995829	-0.00512793	0.965152	0.990707	-0.115408	0.322743	1	-0.128891	0.271014	0.989742	-0.0134832	0.907538	0.999752	0.0279513	0.809137	0.999622	0.0313517	0.786837	1	0.151256	0.192395	0.300748	0.00340043	0.976485	0.998412	0.123305
PNEG_00570	-0.0467375	0.759098	1	-0.0858608	0.573164	1	-0.130121	0.393176	1	-0.0391234	0.797434	1	-0.0833838	0.584329	1	-0.0442605	0.771509	1	-0.023259	0.878156	0.958897	-0.100961	0.50517	0.967789	-0.0104193	0.945177	0.98778	-0.0777022	0.60817	1	0.0128397	0.932492	0.998508	0.0905419	0.549727	0.999752	-0.0887423	0.556827	0.999622	-0.00349362	0.981545	1	1.2824	1.72696e-17	4.78236e-15	0.0852486	0.572372	0.998412	1.37114
PNEG_00571	-0.133763	0.297499	1	-0.115781	0.366776	1	0.024067	0.85084	1	0.017982	0.888692	1	0.15783	0.218205	1	0.139848	0.27485	1	-0.126913	0.320958	0.722257	-0.0452923	0.721819	0.979205	-0.250591	0.0495792	0.415685	0.0816209	0.522004	1	-0.123677	0.333491	0.989742	-0.205298	0.106604	0.999752	-0.0556648	0.661561	0.999622	-0.123958	0.330352	1	-0.0580213	0.648952	0.747008	-0.0682928	0.591385	0.998412	-0.00235651
PNEG_00572	0.0314755	0.792392	1	0.146123	0.220524	1	-0.0645871	0.589109	1	0.114648	0.336021	1	-0.0960626	0.421378	1	-0.21071	0.0770159	1	0.250206	0.037165	0.507886	0.215012	0.0716721	0.942219	0.144518	0.227256	0.658713	-0.0351936	0.767272	1	-0.105687	0.375421	0.989742	-0.0704937	0.552057	0.999752	-0.0182819	0.877579	0.999622	-0.0385947	0.745396	1	-0.318525	0.00782454	0.0240755	-0.0203128	0.864015	0.998412	-0.300243
PNEG_00573	0.0199472	0.87724	1	0.0739115	0.564892	1	0.125574	0.325376	1	0.0539643	0.67356	1	0.105626	0.406951	1	0.0516622	0.683308	1	0.0910071	0.473843	0.809763	-0.124152	0.323154	0.949386	-0.117644	0.351507	0.738719	-0.215159	0.0861289	1	-0.208651	0.0976878	0.989742	0.00650758	0.958337	0.999752	-0.0166635	0.89317	0.999622	0.00377345	0.975805	1	-0.38819	0.00251392	0.009216	0.0204369	0.868574	0.998412	-0.371527
PNEG_00574	-0.180479	0.210282	1	-0.164185	0.252777	1	-0.0463086	0.744793	1	0.0162936	0.910428	1	0.13417	0.349944	1	0.117877	0.409913	1	-0.0885764	0.535421	0.840976	-0.121808	0.384835	0.96051	-0.0471021	0.737189	0.917989	-0.033232	0.813984	1	0.0414743	0.769333	0.989742	0.0747063	0.590006	0.999752	0.139561	0.301022	0.999622	0.0164221	0.903837	1	-0.0147595	0.914194	0.942558	-0.123139	0.35949	0.998412	-0.15432
PNEG_00575	-0.124273	0.444846	1	-0.220862	0.175287	1	-0.0643467	0.690852	1	-0.096589	0.554748	1	0.0599258	0.712093	1	0.156515	0.335987	1	-0.239933	0.140611	0.604825	-0.0432334	0.786696	0.984638	0.046172	0.772702	0.933715	0.1967	0.222925	1	0.286105	0.0764233	0.989742	0.0894054	0.572426	0.999752	0.0160484	0.918751	0.999622	-0.0509593	0.746843	1	0.250067	0.111918	0.199063	-0.0670076	0.669919	0.998412	0.234018
PNEG_00576	-0.00292825	0.987236	1	-0.000970458	0.995769	1	0.0265375	0.884659	1	0.00195779	0.991463	1	0.0294657	0.872029	1	0.0275079	0.880441	1	-0.145691	0.426895	0.792142	-0.0749056	0.682262	0.974707	0.027064	0.882419	0.97058	0.0707854	0.699141	1	0.172755	0.345593	0.989742	0.10197	0.576898	0.999752	-0.341102	0.0621476	0.999622	-0.205879	0.260134	1	0.267792	0.14251	0.239067	0.135223	0.459865	0.998412	0.608895
PNEG_00577	-0.16267	0.382013	1	-0.132484	0.476331	1	-0.109946	0.55436	1	0.0301857	0.871171	1	0.0527242	0.77691	1	0.0225385	0.903559	1	-0.173841	0.349303	0.747289	-0.180854	0.329541	0.949386	-0.289831	0.118423	0.540368	-0.00701311	0.969864	1	-0.11599	0.532386	0.989742	-0.108977	0.55692	0.999752	-0.127828	0.491238	0.999622	-0.102574	0.580778	1	-0.579378	0.00186884	0.00728909	0.0252532	0.891841	0.998412	-0.45155
PNEG_00578	-0.0519334	0.58985	1	-0.0461697	0.631306	1	-0.0260656	0.786054	1	0.0057637	0.952273	1	0.0258678	0.78783	1	0.0201041	0.834094	1	-0.0359803	0.708896	0.906581	-0.0492737	0.605643	0.974118	-0.150377	0.116862	0.539365	-0.0132934	0.889481	1	-0.114397	0.23401	0.989742	-0.101104	0.288145	0.999752	-0.0751491	0.434558	0.999622	-0.0347124	0.718397	1	-0.308625	0.00154921	0.00630189	0.0404368	0.673745	0.998412	-0.233476
PNEG_00579	0.148539	0.68301	1	0.486589	0.167618	1	0.34323	0.333672	1	0.33805	0.329186	1	0.194691	0.576838	1	-0.143359	0.670817	1	-0.130761	0.70403	0.904754	-0.107	0.746724	0.979706	-0.0177993	0.957187	0.990113	0.0237606	0.943772	1	0.112962	0.737577	0.989742	0.089201	0.783046	0.999752	0.0238561	0.940692	0.999622	-0.00875806	0.978374	1	-0.000727956	0.998224	1	-0.0326141	0.918483	0.998412	-0.024584
PNEG_00580	0.0451968	0.709859	1	0.0751757	0.535462	1	0.035268	0.771211	1	0.0299789	0.804583	1	-0.00992885	0.934675	1	-0.0399078	0.74147	1	0.0887881	0.4644	0.806141	0.0177319	0.883177	0.992966	-0.0339937	0.778729	0.93541	-0.0710562	0.555681	1	-0.122782	0.30982	0.989742	-0.0517256	0.666976	0.999752	0.0488576	0.684014	0.999622	0.0195925	0.870559	1	-0.0912434	0.449935	0.577251	-0.0292651	0.807091	0.998412	-0.140101
PNEG_00581	-0.0569994	0.675965	1	-0.0265964	0.845069	1	0.0200943	0.882343	1	0.030403	0.823417	1	0.0770937	0.57056	1	0.0466907	0.730687	1	0.079925	0.555209	0.851577	0.0194154	0.885192	0.992966	0.0478133	0.722583	0.913057	-0.0605096	0.652475	1	-0.0321117	0.811418	0.993638	0.0283979	0.831636	0.999752	-0.0431623	0.747183	0.999622	0.00256172	0.984745	1	0.344056	0.00996141	0.0290524	0.045724	0.732284	0.998412	0.387218
PNEG_00582	0.0338581	0.834931	1	-0.00873411	0.957128	1	-0.14669	0.367418	1	-0.0425922	0.792993	1	-0.180548	0.266783	1	-0.137956	0.39611	1	0.266374	0.103442	0.5666	0.214423	0.187011	0.942219	0.401253	0.0134341	0.282824	-0.0519512	0.748017	1	0.134879	0.403687	0.989742	0.18683	0.244206	0.999752	-0.17763	0.270776	0.999622	0.0364643	0.820731	1	0.867274	5.36787e-08	8.55059e-07	0.214095	0.183501	0.998412	1.0449
PNEG_00583	-0.0398969	0.773435	1	-0.0384899	0.780838	1	0.111215	0.418105	1	0.00140699	0.991892	1	0.151112	0.271653	1	0.149705	0.275272	1	-0.238899	0.0860527	0.542632	-0.0758488	0.577728	0.974118	-0.0274046	0.840881	0.954041	0.16305	0.236909	1	0.211495	0.125679	0.989742	0.0484442	0.72003	0.999752	0.154885	0.247058	0.999622	0.0377353	0.779068	1	0.307393	0.0218696	0.0545393	-0.11715	0.379536	0.998412	0.152508
PNEG_00584	0.0342559	0.763202	1	-0.00195111	0.986307	1	-0.0566344	0.618362	1	-0.036207	0.749886	1	-0.0908902	0.423573	1	-0.0546833	0.630131	1	0.0163263	0.886389	0.96136	0.0569389	0.615566	0.974707	-0.0420161	0.711897	0.911715	0.0406126	0.720403	1	-0.0583424	0.608324	0.989742	-0.098955	0.381037	0.999752	0.145064	0.195669	0.999622	0.0225621	0.840907	1	0.374408	0.000838252	0.00386068	-0.122502	0.273787	0.998412	0.229344
PNEG_00587	0.022538	0.853645	1	0.0940929	0.440142	1	0.0822349	0.499548	1	0.0715549	0.556839	1	0.0596969	0.623735	1	-0.011858	0.92219	1	0.0259988	0.834016	0.948694	0.0266735	0.828193	0.98902	-0.105014	0.39533	0.763805	0.000674668	0.995623	1	-0.131013	0.289256	0.989742	-0.131687	0.282225	0.999752	-0.0937811	0.45006	0.999622	0.043015	0.728628	1	0.300688	0.0150443	0.0404478	0.136796	0.269034	0.998412	0.394469
PNEG_00588	0.114888	0.511619	1	0.112819	0.519068	1	0.081468	0.641429	1	-0.00206853	0.990555	1	-0.0334197	0.84829	1	-0.0313512	0.857515	1	0.102289	0.560024	0.851808	0.129069	0.460249	0.963459	0.179504	0.304685	0.707351	0.0267798	0.878158	1	0.0772151	0.658641	0.989742	0.0504353	0.771988	0.999752	-0.0407402	0.814808	0.999622	0.066851	0.700656	1	0.967539	2.27674e-08	3.94051e-07	0.107591	0.535703	0.998412	1.00828
PNEG_00589	0.0554832	0.652871	1	0.075484	0.538825	1	-0.0799132	0.518244	1	0.0200009	0.869926	1	-0.135396	0.271071	1	-0.155397	0.204535	1	0.160784	0.198327	0.648613	0.128145	0.29281	0.949386	0.2853	0.018819	0.321039	-0.0326396	0.786948	1	0.124516	0.301045	0.989742	0.157156	0.179549	0.999752	0.051104	0.652979	0.999622	0.0412686	0.717718	1	0.373759	0.000959372	0.00431718	-0.0098354	0.930553	0.998412	0.322655
PNEG_00590	-0.0623151	0.604561	1	-0.0696235	0.562539	1	-0.0877921	0.464945	1	-0.00730841	0.951577	1	-0.0254769	0.832226	1	-0.0181685	0.879815	1	-0.0164845	0.891107	0.962204	-0.0131982	0.912013	0.993411	-0.0760235	0.525752	0.829043	0.00328633	0.978082	1	-0.059539	0.619758	0.989742	-0.0628253	0.597596	0.999752	0.0368368	0.756334	0.999622	-0.0404933	0.733707	1	0.243561	0.0402725	0.0874432	-0.07733	0.514468	0.998412	0.206724
PNEG_00592	-0.219409	0.452478	1	-0.310969	0.288333	1	-0.105771	0.714016	1	-0.0915606	0.757134	1	0.113638	0.697023	1	0.205198	0.483275	1	-0.224313	0.441403	0.800677	-0.266905	0.349686	0.949584	-0.068773	0.808784	0.942577	-0.0425916	0.883174	1	0.15554	0.589993	0.989742	0.198132	0.48326	0.999752	0.030471	0.910206	0.999622	-0.0671412	0.804918	1	0.00160497	0.995305	0.999469	-0.0976122	0.717712	0.998412	-0.028866
PNEG_00593	0.0116307	0.935652	1	-0.0433726	0.763367	1	-0.0567685	0.693479	1	-0.0550033	0.702568	1	-0.0683992	0.63481	1	-0.0133959	0.92589	1	-0.12308	0.393655	0.775675	-0.149534	0.298939	0.949386	-0.102064	0.478505	0.811798	-0.0264534	0.854368	1	0.0210166	0.884102	0.997388	0.0474701	0.741395	0.999752	0.00338682	0.981183	0.999622	-0.124334	0.387042	1	-0.0851281	0.553925	0.66738	-0.127721	0.373868	0.998412	-0.0885149
PNEG_00594	0.0343465	0.712836	1	0.0270844	0.771432	1	-0.0103167	0.911857	1	-0.00726213	0.937833	1	-0.0446632	0.631333	1	-0.0374011	0.687532	1	0.0993504	0.292806	0.709122	0.100198	0.28382	0.949386	0.314273	0.000755151	0.125782	0.000847612	0.992756	1	0.214923	0.0210513	0.889085	0.214075	0.0202299	0.999752	0.0314509	0.732027	0.999622	0.053869	0.557946	1	0.381692	3.11506e-05	0.000230271	0.0224181	0.806639	0.998412	0.350241
PNEG_00595	0.135051	0.44069	1	0.0277879	0.874101	1	0.101176	0.563026	1	-0.107263	0.539505	1	-0.0338759	0.845974	1	0.0733876	0.674254	1	-0.16631	0.345803	0.743663	-0.0926864	0.595564	0.974118	-0.0559363	0.74905	0.924119	0.0736234	0.674838	1	0.110373	0.529959	0.989742	0.0367501	0.832669	0.999752	-0.0738709	0.668781	0.999622	-0.0952834	0.581671	1	-0.429804	0.0138346	0.0378671	-0.0214125	0.901329	0.998412	-0.355933
PNEG_00596	-0.113223	0.345056	1	-0.00226499	0.98479	1	0.0403958	0.732493	1	0.110958	0.353088	1	0.153619	0.196217	1	0.0426608	0.717132	1	-0.189852	0.112311	0.578424	-0.118256	0.309055	0.949386	0.0441601	0.703306	0.907778	0.0715954	0.544029	1	0.234012	0.0467851	0.989742	0.162417	0.155464	0.999752	-0.0411123	0.7175	0.999622	-0.0531248	0.641503	1	-0.381303	0.00114158	0.00491001	-0.0120125	0.915674	0.998412	-0.340191
PNEG_00597	0.164773	0.121633	1	0.0516381	0.62788	1	0.000988426	0.992597	1	-0.113135	0.287122	1	-0.163784	0.123303	1	-0.0506496	0.633952	1	-0.0491803	0.645751	0.888888	-0.0493771	0.64265	0.974707	-0.115347	0.279448	0.689062	-0.000196766	0.998527	1	-0.0661669	0.535576	0.989742	-0.0659702	0.534592	0.999752	-0.102592	0.33375	0.999622	-0.193808	0.0684308	1	0.10453	0.324814	0.45061	-0.0912156	0.390792	0.998412	0.207122
PNEG_00598	0.141923	0.26658	1	0.178352	0.162146	1	0.0950316	0.45657	1	0.0364292	0.774667	1	-0.0468917	0.712628	1	-0.0833209	0.512272	1	0.22239	0.0841212	0.541747	0.21237	0.0969657	0.942219	0.177973	0.165139	0.591999	-0.0100205	0.937373	1	-0.0444175	0.728179	0.989742	-0.034397	0.786506	0.999752	-0.0986953	0.439409	0.999622	-0.101896	0.425325	1	-0.072703	0.570297	0.682083	-0.003201	0.98	0.998412	0.0259924
PNEG_00599	-0.0431455	0.877958	1	0.0339087	0.902749	1	0.196409	0.46994	1	0.0770543	0.781736	1	0.239555	0.379235	1	0.1625	0.545582	1	-0.206646	0.425601	0.792142	-0.184133	0.458336	0.963459	-0.101663	0.682587	0.897799	0.0225125	0.929606	1	0.104983	0.680725	0.989742	0.0824701	0.735242	0.999752	0.32876	0.161065	0.999622	0.201473	0.396919	1	-0.431633	0.091142	0.167575	-0.127287	0.578172	0.998412	-0.760393
PNEG_00600	0.0878031	0.203539	1	0.0816544	0.236613	1	-0.022775	0.741596	1	-0.00614873	0.928819	1	-0.110578	0.10855	1	-0.104429	0.129316	1	0.0759696	0.273507	0.700209	0.0425706	0.536261	0.972967	-0.0285026	0.679883	0.896549	-0.033399	0.627302	1	-0.104472	0.130194	0.989742	-0.0710733	0.299371	0.999752	0.00554989	0.93526	0.999622	-0.0448227	0.51282	1	0.0722143	0.292029	0.414225	-0.0503726	0.46063	0.998412	0.0666644
PNEG_00601	0.0819578	0.436471	1	0.153823	0.143187	1	-0.0240368	0.819498	1	0.0718655	0.493038	1	-0.105995	0.313242	1	-0.17786	0.0898348	1	0.205536	0.053016	0.507886	0.18328	0.0820188	0.942219	0.167922	0.111931	0.535815	-0.0222553	0.832113	1	-0.0376142	0.720764	0.989742	-0.0153589	0.883021	0.999752	-0.0633055	0.546697	0.999622	0.0332904	0.75119	1	0.0979653	0.351653	0.478259	0.0965959	0.356581	0.998412	0.161271
PNEG_00602	-0.0983121	0.308561	1	0.00744637	0.938243	1	0.171398	0.0728346	1	0.105758	0.272353	1	0.26971	0.00486753	1	0.163952	0.0855067	1	-0.162761	0.0910856	0.545991	-0.190837	0.0451373	0.942219	-0.291639	0.0023328	0.160505	-0.0280758	0.769665	1	-0.128877	0.181355	0.989742	-0.100802	0.290461	0.999752	-0.100123	0.296722	0.999622	-0.186704	0.0528257	1	-0.0405255	0.674346	0.766843	-0.0865811	0.368372	0.998412	0.059597
PNEG_00603	0.126757	0.0634728	1	0.0556969	0.415227	1	0.00643009	0.925052	1	-0.0710603	0.296012	1	-0.120327	0.0767604	1	-0.0492668	0.469084	1	0.204519	0.00288458	0.385013	0.104762	0.12301	0.942219	0.0975961	0.152225	0.577078	-0.0997565	0.139566	1	-0.106923	0.114588	0.989742	-0.00716605	0.914881	0.999752	-0.0232226	0.726341	0.999622	-0.0481629	0.469183	1	0.238953	0.00031287	0.00164428	-0.0249403	0.70671	0.998412	0.262176
PNEG_00604	-0.0701572	0.642233	1	0.259355	0.0798466	1	0.218949	0.138986	1	0.329512	0.0265067	1	0.289106	0.0514386	1	-0.0404058	0.78114	1	0.0641675	0.676832	0.896147	0.0321248	0.831108	0.98902	0.314239	0.0354499	0.390758	-0.0320427	0.831391	1	0.250071	0.0939008	0.989742	0.282114	0.0530635	0.999752	-0.0877527	0.552686	0.999622	0.141312	0.335441	1	-0.263598	0.0815672	0.152962	0.229065	0.116962	0.998412	-0.175845
PNEG_00605	0.000288294	0.997508	1	0.0102363	0.911547	1	0.0508136	0.580337	1	0.009948	0.913982	1	0.0505253	0.58228	1	0.0405773	0.658139	1	0.0357765	0.699916	0.902954	0.0559144	0.542063	0.972967	0.0710918	0.439302	0.790349	0.0201379	0.826276	1	0.0353153	0.700982	0.989742	0.0151774	0.867315	0.999752	-0.0507672	0.576762	0.999622	0.00127148	0.988854	1	0.14949	0.100543	0.182253	0.0520387	0.566405	0.998412	0.200257
PNEG_00606	0.0584125	0.545545	1	0.0884408	0.359761	1	-0.0287968	0.765685	1	0.0300282	0.755669	1	-0.0872094	0.366422	1	-0.117238	0.224351	1	0.212998	0.0271369	0.498503	0.108236	0.26045	0.949386	0.0467704	0.62721	0.874838	-0.104762	0.275367	1	-0.166228	0.083887	0.989742	-0.0614653	0.521771	0.999752	-0.05612	0.557007	0.999622	-0.0527146	0.581349	1	0.141263	0.139389	0.234816	0.00340541	0.971567	0.998412	0.197383
PNEG_00607	-0.050301	0.708756	1	-0.089654	0.505443	1	0.0550127	0.679391	1	-0.039353	0.770453	1	0.105314	0.429693	1	0.144667	0.277862	1	-0.103656	0.442517	0.800677	-0.096035	0.465831	0.963459	-0.0635875	0.630419	0.877614	0.00762106	0.954296	1	0.0400686	0.763977	0.989742	0.0324476	0.803069	0.999752	-0.128163	0.318295	0.999622	-0.129007	0.316956	1	-0.0239686	0.852907	0.899639	-0.000844655	0.994763	0.999401	0.104194
PNEG_00608	0.015351	0.847022	1	-0.029971	0.706473	1	-0.0906517	0.254943	1	-0.045322	0.567962	1	-0.106003	0.18192	1	-0.0606807	0.444851	1	0.109055	0.182163	0.631642	0.118158	0.135828	0.942219	0.0918388	0.250122	0.675273	0.00910262	0.908068	1	-0.0172167	0.828476	0.99722	-0.0263193	0.732053	0.999752	-0.0667522	0.398735	0.999622	0.0456675	0.562721	1	-0.379816	4.53984e-06	4.24118e-05	0.11242	0.15116	0.998412	-0.313064
PNEG_00609	-0.0692007	0.39856	1	0.018544	0.820139	1	-0.0687732	0.399694	1	0.0877447	0.282958	1	0.000427493	0.995831	1	-0.0873172	0.283473	1	0.0182814	0.821121	0.943048	0.0425844	0.593397	0.974118	-0.0363902	0.649951	0.885329	0.024303	0.760857	1	-0.0546716	0.495847	0.989742	-0.0789746	0.318523	0.999752	0.0431691	0.580975	0.999622	0.0260293	0.739857	1	0.289025	0.000218264	0.00122177	-0.0171398	0.82604	0.998412	0.245856
PNEG_00610	-0.264546	0.106861	1	-0.137985	0.396894	1	-0.0938273	0.563087	1	0.126561	0.441766	1	0.170719	0.297659	1	0.0441575	0.786122	1	-0.201582	0.220086	0.674279	-0.0509954	0.751209	0.979706	-0.113584	0.482581	0.812197	0.150586	0.35437	1	0.0879982	0.590434	0.989742	-0.0625881	0.695571	0.999752	0.033711	0.833076	0.999622	0.0135619	0.932644	1	-0.33494	0.0407488	0.0883003	-0.0201491	0.89941	0.998412	-0.368651
PNEG_00611	0.0661913	0.55629	1	0.0817578	0.466964	1	0.011389	0.919308	1	0.0155665	0.889696	1	-0.0548022	0.625457	1	-0.0703688	0.530404	1	0.219877	0.0525967	0.507886	0.148923	0.186882	0.942219	0.19862	0.0786302	0.489228	-0.0709542	0.528113	1	-0.0212575	0.850221	0.997352	0.0496967	0.657118	0.999752	-0.0367327	0.744286	0.999622	-0.0321356	0.775628	1	0.0801693	0.477339	0.599651	0.00459715	0.96741	0.998412	0.116902
PNEG_00612	-0.00204933	0.984978	1	-0.0292822	0.787789	1	0.058771	0.587442	1	-0.0272329	0.802224	1	0.0608203	0.574285	1	0.0880532	0.415785	1	-0.0605216	0.582095	0.861508	0.0107493	0.920956	0.993411	0.0618137	0.568869	0.848826	0.0712708	0.512255	1	0.122335	0.261394	0.989742	0.0510644	0.634029	0.999752	-0.0841488	0.437036	0.999622	-0.0533269	0.622823	1	-0.024419	0.822492	0.879932	0.030822	0.775689	0.998412	0.0597299
PNEG_00613	0.0601511	0.609887	1	0.00964913	0.934781	1	0.0152418	0.896914	1	-0.050502	0.667426	1	-0.0449093	0.701727	1	0.00559268	0.961968	1	0.140093	0.24267	0.690583	0.198185	0.0923321	0.942219	0.223531	0.0583257	0.443347	0.058092	0.620265	1	0.0834375	0.47791	0.989742	0.0253455	0.826102	0.999752	-0.0126306	0.91415	0.999622	-0.0201909	0.86361	1	-0.130406	0.272665	0.394214	-0.0075603	0.948414	0.998412	-0.117776
PNEG_00614	0.0428152	0.742105	1	0.143279	0.269044	1	0.111786	0.388262	1	0.100463	0.437596	1	0.0689705	0.593897	1	-0.0314929	0.806941	1	-0.0195016	0.879898	0.959017	0.00192446	0.98799	0.998335	0.0883121	0.489923	0.816074	0.0214261	0.867134	1	0.107814	0.400109	0.989742	0.0863876	0.496039	0.999752	-0.028035	0.825244	0.999622	0.0265063	0.834703	1	0.123962	0.329614	0.45464	0.0545413	0.666837	0.998412	0.151997
PNEG_00615	-0.159112	0.407448	1	-0.151183	0.429895	1	-0.0795362	0.675956	1	0.00792903	0.96722	1	0.0795756	0.678085	1	0.0716466	0.707813	1	-0.283262	0.129138	0.600597	-0.278209	0.128619	0.942219	-0.256359	0.162885	0.586835	0.00505268	0.978325	1	0.0269028	0.885356	0.997388	0.0218501	0.904964	0.999752	-0.105592	0.555886	0.999622	-0.084777	0.636978	1	-0.39742	0.0300193	0.069948	0.0208154	0.907572	0.998412	-0.291827
PNEG_00616	-0.139798	0.216099	1	-0.125793	0.264622	1	-0.100922	0.369453	1	0.0140046	0.9016	1	0.0388754	0.730717	1	0.0248708	0.825343	1	-0.204017	0.074522	0.519921	-0.134415	0.231412	0.942219	-0.194812	0.0845895	0.491126	0.0696024	0.539701	1	0.00920587	0.935709	0.998555	-0.0603965	0.58985	0.999752	-0.0156026	0.889288	0.999622	0.046813	0.676342	1	-0.124358	0.273134	0.394576	0.0624156	0.575892	0.998412	-0.108756
PNEG_00617	-0.124672	0.28366	1	-0.0692619	0.550205	1	0.0116359	0.919748	1	0.0554103	0.633769	1	0.136308	0.239432	1	0.0808977	0.483711	1	-0.181088	0.118297	0.582583	-0.0782284	0.493832	0.967736	-0.0874712	0.445516	0.793391	0.10286	0.37161	1	0.0936167	0.417414	0.989742	-0.0092428	0.935286	0.999752	0.00483302	0.965934	0.999622	-0.0544102	0.631671	1	-0.11332	0.320584	0.446116	-0.0592432	0.600375	0.998412	-0.118153
PNEG_00618	-0.169617	0.17216	1	-0.0950576	0.44216	1	-0.119577	0.333155	1	0.0745596	0.548845	1	0.0500399	0.687134	1	-0.0245198	0.842868	1	-0.0375777	0.762353	0.922511	-0.107275	0.382388	0.96051	-0.176831	0.152219	0.577078	-0.0696973	0.571627	1	-0.139254	0.261089	0.989742	-0.0695563	0.570004	0.999752	0.194217	0.110419	0.999622	0.114583	0.348441	1	-0.564964	7.61779e-06	6.59232e-05	-0.0796349	0.510064	0.998412	-0.759181
PNEG_00619	0.0541445	0.615872	1	0.0894542	0.405286	1	0.0665649	0.535137	1	0.0353097	0.741562	1	0.0124204	0.907513	1	-0.0228894	0.829787	1	-0.0618225	0.570102	0.856057	-0.0208456	0.844626	0.991404	0.0761619	0.474146	0.810507	0.0409769	0.70188	1	0.137984	0.197585	0.989742	0.0970074	0.353503	0.999752	-0.124962	0.229236	0.999622	-0.0674396	0.516768	1	-0.261935	0.0132863	0.0367929	0.0575227	0.579652	0.998412	-0.136972
PNEG_00620	-0.0872477	0.466908	1	-0.221003	0.0664838	1	0.0208616	0.86068	1	-0.133756	0.268159	1	0.108109	0.364563	1	0.241865	0.0433904	1	-0.262624	0.0280375	0.498503	-0.234385	0.045658	0.942219	-0.228614	0.052157	0.419082	0.0282389	0.812328	1	0.0340102	0.775737	0.989742	0.00577127	0.960695	0.999752	0.130697	0.257985	0.999622	0.111079	0.337868	1	-0.313139	0.00829146	0.0251592	-0.0196179	0.864233	0.998412	-0.443836
PNEG_00621	0.0975951	0.316413	1	0.0262656	0.787631	1	0.0254154	0.79399	1	-0.0713295	0.462591	1	-0.0721796	0.456468	1	-0.000850119	0.993008	1	0.060752	0.534494	0.840976	0.0221282	0.818841	0.98902	0.00538231	0.955739	0.990113	-0.0386238	0.689213	1	-0.0553697	0.567876	0.989742	-0.0167459	0.861148	0.999752	-0.00559893	0.953462	0.999622	-0.0444294	0.644458	1	-0.253471	0.0093482	0.0275172	-0.0388304	0.685286	0.998412	-0.247872
PNEG_00622	-0.181702	0.322078	1	-0.131584	0.472507	1	-0.13145	0.472523	1	0.0501181	0.785019	1	0.0502516	0.784256	1	0.000133494	0.999419	1	-0.258876	0.158091	0.61461	-0.154175	0.396307	0.961447	-0.324011	0.0759707	0.486731	0.104701	0.566845	1	-0.0651351	0.722824	0.989742	-0.169836	0.350737	0.999752	0.0188249	0.917368	0.999622	-0.108614	0.550691	1	-0.454705	0.0133525	0.0369047	-0.127439	0.482649	0.998412	-0.47353
PNEG_00623	0.17926	0.0744865	1	0.150552	0.133953	1	0.15213	0.12934	1	-0.0287084	0.77371	1	-0.0271304	0.785514	1	0.00157803	0.987365	1	0.213584	0.0352785	0.507886	0.211188	0.0352561	0.942219	0.320053	0.00141997	0.13816	-0.00239553	0.98084	1	0.106469	0.285831	0.989742	0.108865	0.269472	0.999752	0.0889037	0.369638	0.999622	0.162989	0.100046	1	0.398018	5.72111e-05	0.000385693	0.0740856	0.451732	0.998412	0.309115
PNEG_00624	-0.264935	0.0621629	1	-0.236941	0.0939532	1	-0.0471549	0.735704	1	0.0279947	0.84513	1	0.217781	0.123975	1	0.189786	0.178269	1	-0.0163014	0.907619	0.969385	-0.111445	0.420392	0.963459	-0.180403	0.19558	0.624744	-0.095144	0.493037	1	-0.164101	0.240692	0.989742	-0.0689574	0.616514	0.999752	0.116558	0.395645	0.999622	-0.0236095	0.864648	1	-0.376429	0.00818636	0.024912	-0.140168	0.30558	0.998412	-0.492987
PNEG_00625	-0.0525997	0.6016	1	-0.102407	0.309566	1	0.0619266	0.533863	1	-0.0498069	0.621835	1	0.114526	0.250865	1	0.164333	0.0995488	1	-0.0196759	0.843673	0.951953	-0.0229424	0.814153	0.98902	-0.089795	0.361471	0.742841	-0.00326651	0.973413	1	-0.0701191	0.477918	0.989742	-0.0668526	0.488923	0.999752	0.014062	0.88401	0.999622	0.0338602	0.726072	1	0.381779	6.77399e-05	0.00044582	0.0197982	0.836292	0.998412	0.367717
PNEG_00626	0.0244096	0.838495	1	0.0216866	0.856045	1	0.00107108	0.992842	1	-0.00272305	0.981792	1	-0.0233386	0.844709	1	-0.0206155	0.862386	1	0.16359	0.169817	0.620369	0.0757405	0.519899	0.969302	-0.0457814	0.699644	0.90676	-0.0878496	0.453189	1	-0.209372	0.076221	0.989742	-0.121522	0.297342	0.999752	0.0874541	0.4475	0.999622	-0.0280775	0.80851	1	0.133504	0.249081	0.367739	-0.115532	0.314666	0.998412	0.0460496
PNEG_00627	-0.00636899	0.954406	1	0.115105	0.298172	1	-0.010843	0.922154	1	0.121474	0.271976	1	-0.00447405	0.967819	1	-0.125948	0.252822	1	0.0755897	0.493426	0.820287	0.0339166	0.755419	0.979706	-0.143883	0.190709	0.616295	-0.0416731	0.701615	1	-0.219473	0.0457223	0.989742	-0.1778	0.100807	0.999752	-0.0490987	0.649828	0.999622	-0.0722261	0.50571	1	-0.0813489	0.45631	0.581868	-0.0231274	0.830587	0.998412	-0.0322503
PNEG_00628	-0.152769	0.419591	1	-0.162737	0.389608	1	-0.093949	0.618727	1	-0.00996776	0.958068	1	0.0588201	0.755894	1	0.0687879	0.716019	1	-0.124561	0.510122	0.828961	-0.0475783	0.799971	0.984638	-0.0631156	0.737196	0.917989	0.0769829	0.68268	1	0.0614456	0.744607	0.989742	-0.0155372	0.933879	0.999752	-0.140258	0.452369	0.999622	-0.134218	0.472462	1	0.0833719	0.655115	0.751087	0.00603973	0.974202	0.998412	0.22363
PNEG_00629	-0.116823	0.545804	1	0.0493815	0.796535	1	0.203383	0.284219	1	0.166204	0.387741	1	0.320205	0.0933549	1	0.154001	0.41501	1	-0.34635	0.0662229	0.508979	-0.453346	0.0148247	0.942219	-0.212905	0.250211	0.675273	-0.106996	0.571541	1	0.133445	0.478365	0.989742	0.240441	0.195475	0.999752	-0.0837853	0.647586	0.999622	-0.0275794	0.880476	1	-0.00239584	0.989624	0.995987	0.0562058	0.758668	0.998412	0.0813894
PNEG_00630	-0.110446	0.357729	1	0.0350711	0.769369	1	-0.112803	0.346565	1	0.145517	0.2247	1	-0.00235735	0.984337	1	-0.147875	0.216327	1	-0.0371673	0.755733	0.919933	-0.0683495	0.56462	0.972967	-0.00878891	0.941008	0.98778	-0.0311822	0.793075	1	0.0283784	0.811471	0.993638	0.0595606	0.614208	0.999752	0.0896053	0.44691	0.999622	0.00853199	0.942403	1	0.164743	0.162954	0.26413	-0.0810733	0.490721	0.998412	0.0751377
PNEG_00631	0.112139	0.422724	1	0.141131	0.311909	1	0.0299425	0.830412	1	0.0289926	0.834754	1	-0.0821963	0.554925	1	-0.111189	0.423456	1	0.0138912	0.921323	0.973798	0.141287	0.307577	0.949386	0.297876	0.0312841	0.372923	0.127396	0.358179	1	0.283985	0.0403238	0.989742	0.156588	0.250602	0.999752	-0.0340346	0.802321	0.999622	0.0393979	0.771994	1	0.500826	0.000209721	0.00118507	0.0734325	0.588022	0.998412	0.53486
PNEG_00632	-0.158751	0.183065	1	-0.150436	0.205455	1	-0.0876569	0.457235	1	0.00831523	0.944714	1	0.071094	0.550275	1	0.0627788	0.596543	1	0.0531894	0.659193	0.894016	0.0460137	0.695352	0.975613	0.0746181	0.527082	0.829527	-0.00717571	0.951296	1	0.0214287	0.85585	0.997352	0.0286044	0.80321	0.999752	0.051233	0.657141	0.999622	-0.0087821	0.939818	1	-0.474854	9.44928e-05	0.000601015	-0.0600151	0.601315	0.998412	-0.526087
PNEG_00633	-0.0765272	0.662314	1	-0.142062	0.417881	1	-0.142438	0.415744	1	-0.0655349	0.709203	1	-0.0659112	0.70707	1	-0.000376325	0.998289	1	-0.145741	0.405453	0.781045	-0.0388584	0.821465	0.98902	-0.0230047	0.894004	0.973507	0.106882	0.537761	1	0.122736	0.480344	0.989742	0.0158536	0.926089	0.999752	0.0945264	0.576508	0.999622	0.014425	0.932348	1	0.346098	0.0407653	0.0883003	-0.0801014	0.63511	0.998412	0.251571
PNEG_00634	-0.161451	0.325263	1	-0.0106367	0.947668	1	-0.0292224	0.856601	1	0.150815	0.35657	1	0.132229	0.417949	1	-0.0185857	0.908193	1	-0.130544	0.43077	0.794091	-0.0194645	0.903302	0.992966	-0.269145	0.099708	0.517403	0.111079	0.493717	1	-0.138602	0.402421	0.989742	-0.249681	0.118755	0.999752	0.161186	0.308304	0.999622	0.168094	0.289766	1	-0.0174424	0.914281	0.942558	0.00690764	0.964647	0.998412	-0.178629
PNEG_00635	0.120315	0.378349	1	0.0957481	0.483224	1	-0.0510814	0.70847	1	-0.0245665	0.857159	1	-0.171396	0.209369	1	-0.14683	0.282165	1	0.201489	0.140299	0.604825	0.147276	0.280483	0.949386	0.172078	0.207449	0.638531	-0.0542134	0.690976	1	-0.0294115	0.829298	0.99722	0.0248019	0.855553	0.999752	-0.0544802	0.68953	0.999622	0.07438	0.585404	1	0.017113	0.900194	0.932307	0.12886	0.344444	0.998412	0.0715931
PNEG_00636	0.0204665	0.851117	1	0.135673	0.212407	1	-0.0329303	0.762504	1	0.115206	0.289397	1	-0.0533967	0.623937	1	-0.168603	0.120779	1	0.204031	0.0610437	0.508979	0.177632	0.101375	0.942219	0.0290385	0.78946	0.937545	-0.0263996	0.807221	1	-0.174993	0.106827	0.989742	-0.148593	0.168941	0.999752	0.0513307	0.633094	0.999622	0.0562288	0.601279	1	-0.216998	0.0447482	0.0949845	0.00489805	0.963616	0.998412	-0.268328
PNEG_00637	-0.181928	0.448764	1	-0.00828231	0.972069	1	0.136331	0.55955	1	0.173645	0.468054	1	0.318258	0.178262	1	0.144613	0.534361	1	-0.146041	0.533644	0.840976	0.216995	0.333539	0.949386	0.246763	0.273101	0.68363	0.363036	0.110603	1	0.392804	0.0853166	0.989742	0.0297676	0.891273	0.999752	0.182656	0.385645	0.999622	0.133806	0.526968	1	0.34156	0.105661	0.19038	-0.0488503	0.814888	0.998412	0.158904
PNEG_00638	0.215612	0.154248	1	0.264083	0.0798151	1	0.122235	0.419176	1	0.0484714	0.745093	1	-0.0933768	0.532652	1	-0.141848	0.341283	1	0.113529	0.463267	0.806141	0.15431	0.308798	0.949386	0.249551	0.0999403	0.517403	0.0407818	0.787242	1	0.136023	0.368237	0.989742	0.0952408	0.519702	0.999752	0.0923927	0.53388	0.999622	0.206443	0.163944	1	0.101817	0.496925	0.618151	0.11405	0.437028	0.998412	0.00942475
PNEG_00639	0.0575664	0.671287	1	0.0479224	0.723681	1	0.103716	0.443231	1	-0.00964394	0.943192	1	0.04615	0.732571	1	0.055794	0.6793	1	-0.0395254	0.772278	0.925913	0.0386413	0.775092	0.982857	0.19632	0.146302	0.568775	0.0781667	0.564092	1	0.235846	0.0815858	0.989742	0.157679	0.23957	0.999752	-0.0768998	0.565797	0.999622	0.0349229	0.794147	1	0.269913	0.0434538	0.0927839	0.111823	0.402786	0.998412	0.346813
PNEG_00640	-0.221309	0.245283	1	-0.279101	0.143071	1	0.0837407	0.65507	1	-0.057792	0.763637	1	0.30505	0.106674	1	0.362842	0.0551302	1	-0.112034	0.558729	0.851577	-0.0297869	0.874007	0.992601	0.165281	0.377598	0.754584	0.0822476	0.663798	1	0.277315	0.141662	0.989742	0.195067	0.291387	0.999752	0.0123081	0.94734	0.999622	0.134123	0.471038	1	0.285258	0.12532	0.216692	0.121815	0.510048	0.998412	0.27295
PNEG_00641	0.0184768	0.844411	1	-0.00775771	0.934294	1	-0.0312822	0.739357	1	-0.0262345	0.780187	1	-0.049759	0.596293	1	-0.0235245	0.802142	1	-0.0388022	0.679231	0.896147	-0.0675912	0.467238	0.963459	-0.0596145	0.522336	0.825911	-0.028789	0.757394	1	-0.0208123	0.823678	0.996252	0.00797671	0.93131	0.999752	-0.0475877	0.607243	0.999622	-0.091388	0.324887	1	0.319934	0.000529253	0.00255747	-0.0438003	0.636206	0.998412	0.367521
PNEG_00643	0.0128594	0.9399	1	0.0993498	0.559696	1	0.0258544	0.879373	1	0.0864904	0.611484	1	0.012995	0.939177	1	-0.0734953	0.665637	1	0.114952	0.498598	0.822919	0.0503353	0.766348	0.979706	0.0883707	0.602092	0.863559	-0.0646165	0.702684	1	-0.0265811	0.875302	0.997388	0.0380354	0.82183	0.999752	-0.142502	0.399306	0.999622	-0.018972	0.910622	1	0.568958	0.000734765	0.00343973	0.12353	0.464778	0.998412	0.711461
PNEG_00644	-0.0189534	0.87135	1	-0.0869254	0.457824	1	-0.0626713	0.591957	1	-0.067972	0.561556	1	-0.043718	0.708487	1	0.0242541	0.835738	1	-0.0345435	0.765996	0.923119	-0.0752581	0.514616	0.968127	-0.0603153	0.601924	0.863559	-0.0407145	0.724764	1	-0.0257718	0.823845	0.996252	0.0149427	0.896788	0.999752	-0.136791	0.235268	0.999622	-0.113789	0.323827	1	0.403142	0.000447373	0.00221228	0.0230015	0.841876	0.998412	0.539933
PNEG_00645	-0.0773765	0.297922	1	-0.0410179	0.579417	1	0.0234736	0.749641	1	0.0363587	0.624337	1	0.10085	0.171755	1	0.0644914	0.380033	1	-0.0606523	0.417152	0.788835	-0.0119932	0.869435	0.992601	-0.153993	0.0369526	0.395039	0.0486591	0.507611	1	-0.093341	0.208929	0.989742	-0.142	0.0501037	0.999752	-0.0421504	0.564276	0.999622	-0.0665437	0.365172	1	-0.46469	9.83246e-10	2.62199e-08	-0.0243933	0.738387	0.998412	-0.42254
PNEG_00647	0.15342	0.245805	1	0.147087	0.264824	1	0.068353	0.604848	1	-0.00633347	0.961297	1	-0.0850671	0.515159	1	-0.0787337	0.546054	1	0.240521	0.0681013	0.510015	0.0691597	0.59498	0.974118	0.115229	0.377095	0.754584	-0.171361	0.18258	1	-0.125292	0.331199	0.989742	0.0460694	0.71711	0.999752	0.00150964	0.990546	0.999622	0.0312138	0.806896	1	-0.0343914	0.790173	0.856556	0.0297042	0.81452	0.998412	-0.035901
PNEG_00648	0.0545316	0.669541	1	0.0575792	0.6519	1	-0.0598459	0.639636	1	0.00304756	0.980919	1	-0.114378	0.370071	1	-0.117425	0.356927	1	0.224984	0.0804989	0.53666	0.123279	0.334962	0.949386	0.144686	0.258667	0.675273	-0.101704	0.42427	1	-0.0802974	0.52889	0.989742	0.021407	0.865772	0.999752	-0.0802369	0.526952	0.999622	-0.0855304	0.500797	1	-0.247905	0.0527749	0.108072	-0.00529346	0.966709	0.998412	-0.167668
PNEG_00649	-0.109076	0.468582	1	-0.0505117	0.736525	1	0.0301721	0.840261	1	0.0585648	0.697082	1	0.139249	0.353295	1	0.0806838	0.589782	1	-0.296666	0.0477309	0.507886	-0.192354	0.194414	0.942219	-0.150852	0.309459	0.708636	0.104312	0.485009	1	0.145814	0.329629	0.989742	0.0415023	0.779091	0.999752	0.160252	0.274778	0.999622	0.0704074	0.632186	1	0.228436	0.120382	0.210376	-0.0898442	0.539327	0.998412	0.0681846
PNEG_00650	0.0659083	0.780169	1	0.117311	0.618747	1	0.157557	0.503251	1	0.0514027	0.827127	1	0.0916489	0.69655	1	0.0402462	0.86379	1	-0.126936	0.596154	0.868888	0.129947	0.582501	0.974118	0.0985872	0.677351	0.895981	0.256882	0.27916	1	0.225523	0.3432	0.989742	-0.0313595	0.893733	0.999752	-0.0147914	0.950089	0.999622	0.103061	0.662512	1	0.340006	0.149305	0.247011	0.117852	0.61675	0.998412	0.354798
PNEG_00651	-0.490653	0.0836515	1	-0.170887	0.538449	1	-0.127949	0.643504	1	0.319766	0.261988	1	0.362705	0.201201	1	0.0429386	0.877223	1	-0.547973	0.0504095	0.507886	-0.267512	0.3222	0.949386	-0.383942	0.159368	0.581281	0.280461	0.314631	1	0.164031	0.560016	0.989742	-0.11643	0.6682	0.999752	0.178795	0.504914	0.999622	0.109126	0.685659	1	-0.574692	0.041074	0.0887021	-0.0696686	0.793349	0.998412	-0.753486
PNEG_00652	-0.124618	0.330232	1	-0.191949	0.133893	1	-0.0525946	0.679946	1	-0.0673311	0.599945	1	0.0720236	0.573084	1	0.139355	0.275824	1	-0.25449	0.046829	0.507886	-0.248391	0.0501538	0.942219	-0.350695	0.00590569	0.218018	0.00609934	0.961915	1	-0.0962047	0.453343	0.989742	-0.102304	0.420852	0.999752	-0.0552981	0.662257	0.999622	-0.0548185	0.665484	1	-0.410635	0.00137615	0.0056944	0.000479528	0.996976	0.999401	-0.355337
PNEG_00653	-0.149081	0.210664	1	-0.148579	0.210336	1	-0.0332405	0.775984	1	0.000502555	0.996659	1	0.115841	0.327195	1	0.115338	0.327287	1	0.00814046	0.946393	0.984622	0.0783009	0.499199	0.967736	0.0596545	0.609799	0.868384	0.0701604	0.546643	1	0.0515141	0.660816	0.989742	-0.0186464	0.867814	0.999752	0.0831128	0.467839	0.999622	0.12466	0.277476	1	-0.111576	0.348428	0.475489	0.0415475	0.711477	0.998412	-0.194689
PNEG_00654	-0.00988111	0.946332	1	-0.048838	0.739307	1	-0.100364	0.494041	1	-0.0389569	0.790619	1	-0.0904832	0.537425	1	-0.0515263	0.725392	1	0.0119802	0.935582	0.981094	-0.0347655	0.812566	0.988255	-0.0757009	0.607116	0.86744	-0.0467457	0.750168	1	-0.0876811	0.551971	0.989742	-0.0409354	0.778881	0.999752	0.0154252	0.915552	0.999622	-0.0750164	0.607697	1	-0.502178	0.000755397	0.00351802	-0.0904416	0.534017	0.998412	-0.517603
PNEG_00655	0.0569139	0.663163	1	0.113512	0.382315	1	0.190787	0.139269	1	0.0565981	0.66165	1	0.133873	0.29724	1	0.0772751	0.545022	1	-0.0996702	0.450893	0.802014	-0.0352996	0.783592	0.983932	0.0858767	0.503712	0.819619	0.0643705	0.619942	1	0.185547	0.152545	0.989742	0.121176	0.336018	0.999752	0.00350321	0.977732	0.999622	0.0209702	0.867672	1	-0.00643575	0.959609	0.974772	0.017467	0.888707	0.998412	-0.00993896
PNEG_00656	-0.106766	0.592036	1	0.0637755	0.743762	1	-0.0792815	0.687044	1	0.170542	0.386223	1	0.0274849	0.88987	1	-0.143057	0.461681	1	-0.227898	0.254355	0.693035	-0.140076	0.460165	0.963459	-0.0787359	0.678939	0.895981	0.0878219	0.653288	1	0.149162	0.446775	0.989742	0.0613397	0.740974	0.999752	0.28637	0.123963	0.999622	0.195875	0.299023	1	0.0476293	0.806177	0.867894	-0.0904952	0.617187	0.998412	-0.238741
PNEG_00657	-0.074488	0.701264	1	-0.0575847	0.765781	1	-0.0177925	0.926175	1	0.0169033	0.930596	1	0.0566955	0.768713	1	0.0397922	0.835752	1	-0.375771	0.0599705	0.508979	-0.329886	0.0858567	0.942219	-0.0322059	0.865114	0.962427	0.0458843	0.817609	1	0.343565	0.0805235	0.989742	0.29768	0.114749	0.999752	0.0337486	0.857495	0.999622	-0.0288232	0.879201	1	0.0842031	0.658195	0.75294	-0.0625718	0.738114	0.998412	0.0504545
PNEG_00658	-0.0181943	0.872344	1	0.011346	0.920133	1	-0.00156239	0.98898	1	0.0295403	0.794057	1	0.0166319	0.883114	1	-0.0129084	0.909095	1	0.0157956	0.889188	0.961988	0.00301673	0.978704	0.998335	-0.0562009	0.61943	0.873308	-0.0127789	0.91	1	-0.0719965	0.524744	0.989742	-0.0592176	0.599727	0.999752	-0.0724753	0.521059	0.999622	-0.0159318	0.887838	1	0.202832	0.0724041	0.139525	0.0565436	0.61644	0.998412	0.275307
PNEG_00659	-0.074576	0.488737	1	-0.0546954	0.610496	1	-0.0503297	0.638366	1	0.0198806	0.853511	1	0.0242463	0.82136	1	0.00436571	0.967467	1	-0.149366	0.171104	0.620369	-0.145725	0.172633	0.942219	-0.203379	0.0588268	0.443347	0.00364133	0.973105	1	-0.0540129	0.619529	0.989742	-0.0576542	0.588249	0.999752	0.017525	0.866504	0.999622	-0.0254178	0.808264	1	-0.619617	1.25995e-08	2.32607e-07	-0.0429428	0.679643	0.998412	-0.637142
PNEG_00660	0.0491117	0.618534	1	0.0425256	0.666188	1	-0.13219	0.180665	1	-0.00658605	0.946684	1	-0.181302	0.0660984	1	-0.174716	0.0764033	1	0.0938154	0.343547	0.741207	0.105173	0.28565	0.949386	0.129598	0.188745	0.613957	0.0113579	0.908143	1	0.0357829	0.716508	0.989742	0.024425	0.803166	0.999752	0.0129845	0.894483	0.999622	-0.0580183	0.554093	1	0.266113	0.00654714	0.020748	-0.0710029	0.468155	0.998412	0.253128
PNEG_00661	0.110547	0.440618	1	0.146517	0.306532	1	-0.0472993	0.741518	1	0.0359705	0.801646	1	-0.157846	0.270659	1	-0.193817	0.176001	1	0.23351	0.103414	0.5666	0.148879	0.298375	0.949386	0.145534	0.309624	0.708636	-0.0846313	0.553992	1	-0.0879758	0.53866	0.989742	-0.00334451	0.981323	0.999752	-0.21288	0.136615	0.999622	-0.0573523	0.688291	1	-0.171169	0.231823	0.34817	0.155528	0.276766	0.998412	0.0417109
PNEG_00662	-0.116203	0.351778	1	0.00415094	0.973121	1	0.0639923	0.600433	1	0.120354	0.332323	1	0.180195	0.143367	1	0.0598414	0.622385	1	-0.111342	0.378024	0.767561	-0.18855	0.1244	0.942219	-0.120592	0.326828	0.723605	-0.0772078	0.534935	1	-0.00925043	0.940869	0.998555	0.0679574	0.574568	0.999752	-0.047278	0.69629	0.999622	-0.132492	0.279703	1	0.221193	0.0673114	0.131482	-0.0852145	0.483133	0.998412	0.268471
PNEG_00663	-0.0184789	0.838388	1	0.0105232	0.907272	1	-0.0190128	0.833169	1	0.0290021	0.748194	1	-0.000533975	0.99528	1	-0.029536	0.742784	1	-0.0503651	0.577505	0.859846	-0.087994	0.323835	0.949386	-0.0884839	0.32287	0.720606	-0.0376289	0.674332	1	-0.0381189	0.671433	0.989742	-0.000489961	0.995589	0.999752	0.0555714	0.531412	0.999622	-0.0348742	0.696097	1	-0.285608	0.00164455	0.00657089	-0.0904456	0.307529	0.998412	-0.341179
PNEG_00664	0.0804901	0.892955	1	0.0263404	0.964875	1	0.00762234	0.989833	1	-0.0541497	0.927866	1	-0.0728678	0.903038	1	-0.0187181	0.975035	1	-0.0120296	0.983958	0.995014	0.00902074	0.987969	0.998335	-0.0571991	0.92383	0.98048	0.0210504	0.971931	1	-0.0451695	0.939816	0.998555	-0.0662198	0.911859	0.999752	-0.460891	0.441226	0.999622	-0.287621	0.630792	1	0.115143	0.847416	0.897	0.17327	0.772192	0.998412	0.576034
PNEG_00665	0.0606545	0.646589	1	0.0512957	0.697887	1	-0.0745826	0.573313	1	-0.00935881	0.943404	1	-0.135237	0.306006	1	-0.125878	0.340175	1	0.281969	0.0340923	0.507886	0.183688	0.163868	0.942219	0.139072	0.293757	0.70188	-0.0982808	0.452909	1	-0.142897	0.277045	0.989742	-0.0446162	0.732087	0.999752	-0.0252407	0.846222	0.999622	0.004466	0.972658	1	-0.111553	0.395445	0.522501	0.0297067	0.819039	0.998412	-0.0863127
PNEG_00666	-0.0240732	0.853094	1	0.0275312	0.832009	1	-0.153191	0.238904	1	0.0516044	0.690956	1	-0.129118	0.320938	1	-0.180723	0.164061	1	0.0539751	0.677595	0.896147	0.00521504	0.967781	0.996864	0.0381777	0.767718	0.932766	-0.04876	0.705672	1	-0.0157974	0.902722	0.997388	0.0329626	0.797602	0.999752	-0.032973	0.797471	0.999622	0.0145038	0.910163	1	-0.0569273	0.658895	0.753262	0.0474768	0.711382	0.998412	-0.0239543
PNEG_00667	-0.147666	0.23007	1	-0.017402	0.886676	1	-0.0415811	0.733159	1	0.130264	0.288799	1	0.106085	0.387108	1	-0.0241791	0.842552	1	0.0409962	0.743469	0.917021	0.0948778	0.439721	0.963459	0.151902	0.216913	0.645894	0.0538816	0.660962	1	0.110906	0.36754	0.989742	0.0570245	0.63621	0.999752	0.0119098	0.920325	0.999622	0.0580754	0.626084	1	-0.0666845	0.579707	0.690128	0.0461656	0.696783	0.998412	-0.0785943
PNEG_00668	-0.0534647	0.853569	1	0.229182	0.414403	1	-0.0301659	0.916071	1	0.282647	0.315752	1	0.0232988	0.935335	1	-0.259348	0.35123	1	-0.195463	0.485459	0.815102	-0.477791	0.0825916	0.942219	-0.582724	0.0379734	0.397719	-0.282328	0.316811	1	-0.387261	0.177932	0.989742	-0.104933	0.710435	0.999752	0.211852	0.391279	0.999622	-0.130044	0.609861	1	0.836154	0.000536611	0.00258954	-0.341896	0.167904	0.998412	0.624302
PNEG_00669	0.00446408	0.954351	1	-0.0183565	0.813795	1	-0.01664	0.830698	1	-0.0228206	0.769536	1	-0.021104	0.786142	1	0.00171653	0.982383	1	-0.0824282	0.292554	0.709122	-0.146735	0.0586588	0.942219	-0.0944985	0.223993	0.652936	-0.0643068	0.409067	1	-0.0120704	0.877025	0.997388	0.0522364	0.499157	0.999752	-0.129448	0.0930888	0.999622	-0.184569	0.0169913	1	-0.0254912	0.741617	0.820721	-0.0551204	0.475638	0.998412	0.103957
PNEG_00672	-0.0808421	0.597766	1	0.128328	0.3913	1	0.00713486	0.962213	1	0.20917	0.164794	1	0.0879769	0.561377	1	-0.121193	0.412569	1	-0.137079	0.369934	0.763605	-0.0774226	0.595919	0.974118	-0.0585839	0.690077	0.901406	0.0596566	0.688629	1	0.0784953	0.600209	0.989742	0.0188387	0.894999	0.999752	-0.0282125	0.830516	0.999622	-0.145086	0.277436	1	-0.670446	2.35689e-06	2.40363e-05	-0.116874	0.377175	0.998412	-0.642234
PNEG_00673	0.0567641	0.680795	1	0.0907055	0.510487	1	-0.0572742	0.678148	1	0.0339414	0.805287	1	-0.114038	0.408145	1	-0.14798	0.282584	1	0.197359	0.154748	0.612126	0.229993	0.0953366	0.942219	0.23667	0.0864984	0.491436	0.0326346	0.81248	1	0.0393111	0.775336	0.989742	0.00667654	0.961112	0.999752	-0.0538742	0.693987	0.999622	0.0320215	0.81508	1	0.100039	0.465411	0.590165	0.0858957	0.529904	0.998412	0.153913
PNEG_00674	-0.205254	0.0815747	1	-0.137598	0.242794	1	-0.066457	0.572505	1	0.0676554	0.566018	1	0.138797	0.238833	1	0.0711415	0.545846	1	-0.219553	0.062142	0.508979	-0.111049	0.344748	0.949584	-0.0549749	0.640023	0.88104	0.108504	0.35632	1	0.164578	0.161845	0.989742	0.0560745	0.633135	0.999752	-0.0373971	0.750074	0.999622	-0.00245638	0.983309	1	0.121278	0.301659	0.424872	0.0349407	0.765954	0.998412	0.158675
PNEG_00675	0.152751	0.122868	1	0.0950744	0.337002	1	0.0559341	0.572083	1	-0.0576763	0.55906	1	-0.0968166	0.326616	1	-0.0391403	0.69174	1	0.115047	0.248147	0.692168	0.0426766	0.666513	0.974707	0.176891	0.0739702	0.485478	-0.0723703	0.464328	1	0.0618444	0.531632	0.989742	0.134215	0.17204	0.999752	-0.112955	0.248677	0.999622	0.0522883	0.592889	1	0.184344	0.0594996	0.11916	0.165243	0.0908778	0.998412	0.297299
PNEG_00676	0.0723923	0.33829	1	0.00704723	0.925831	1	0.0770407	0.305219	1	-0.065345	0.385211	1	0.00464849	0.950372	1	0.0699935	0.349334	1	-0.0859286	0.264434	0.69596	-0.0998338	0.183013	0.942219	-0.0859423	0.254087	0.675273	-0.0139053	0.854273	1	-1.37374e-05	0.999856	1	0.0138915	0.851167	0.999752	-0.0891744	0.220072	0.999622	-0.0927619	0.204046	1	-0.18607	0.0121153	0.0341009	-0.00358743	0.960664	0.998412	-0.0968954
PNEG_00677	-0.0277061	0.790239	1	-0.00621267	0.952326	1	0.0299776	0.772319	1	0.0214935	0.836192	1	0.0576838	0.57782	1	0.0361903	0.726328	1	-0.0795056	0.445993	0.80165	-0.0719192	0.484467	0.965855	-0.150409	0.145986	0.568398	0.00758641	0.941491	1	-0.0709039	0.495164	0.989742	-0.0784903	0.443764	0.999752	-0.134536	0.18818	0.999622	-0.070044	0.49342	1	-0.194766	0.0591694	0.118917	0.0644919	0.527974	0.998412	-0.0602303
PNEG_00678	-0.276296	0.10191	1	-0.163876	0.330908	1	-0.114853	0.495036	1	0.11242	0.506259	1	0.161442	0.339196	1	0.0490226	0.771158	1	-0.421262	0.0123246	0.443845	-0.339991	0.0421584	0.942219	-0.333529	0.046475	0.413179	0.0812711	0.629157	1	0.0877323	0.602565	0.989742	0.0064612	0.969227	0.999752	-0.142798	0.392125	0.999622	-0.173963	0.297679	1	-0.334268	0.0461382	0.097133	-0.0311648	0.851977	0.998412	-0.19147
PNEG_00679	0.0178916	0.91671	1	-0.0362826	0.832066	1	0.0985195	0.563765	1	-0.0541742	0.751412	1	0.0806278	0.636453	1	0.134802	0.429434	1	-0.00802838	0.962777	0.989189	-0.0658547	0.700384	0.976754	0.163716	0.338053	0.728738	-0.0578264	0.735689	1	0.171745	0.31536	0.989742	0.229571	0.177294	0.999752	-0.120859	0.477092	0.999622	-0.0924902	0.586604	1	-0.0954038	0.575645	0.686882	0.0283688	0.867477	0.998412	0.0254553
PNEG_00680	0.150666	0.105754	1	0.0200305	0.830283	1	0.0364731	0.69554	1	-0.130635	0.159306	1	-0.114193	0.217328	1	0.0164426	0.859478	1	-0.0169808	0.857938	0.954465	0.0326715	0.72563	0.979205	0.0555855	0.551646	0.839913	0.0496523	0.594956	1	0.0725663	0.438503	0.989742	0.022914	0.803049	0.999752	-0.0697192	0.445516	0.999622	0.052724	0.563394	1	-0.0984914	0.285762	0.407746	0.122443	0.178237	0.998412	-0.0287723
PNEG_00681	-0.123696	0.311231	1	-0.0578349	0.632416	1	-0.035044	0.770423	1	0.0658608	0.589539	1	0.0886516	0.46473	1	0.0227908	0.849382	1	-0.0324121	0.794568	0.931437	-0.0614209	0.608367	0.974118	-0.180557	0.138992	0.564931	-0.0290088	0.81039	1	-0.148145	0.22864	0.989742	-0.119136	0.314275	0.999752	-0.118719	0.298365	0.999622	-0.200733	0.0826643	1	-0.345288	0.00376268	0.0130372	-0.0820135	0.47659	0.998412	-0.226568
PNEG_00682	-0.150927	0.248118	1	-0.0470429	0.717129	1	-0.0292881	0.821041	1	0.103884	0.426329	1	0.121638	0.350262	1	0.0177548	0.890854	1	-0.146344	0.259593	0.693035	0.109538	0.387271	0.96051	-0.141959	0.268052	0.681212	0.255882	0.0452123	1	0.00438521	0.972931	0.999583	-0.251497	0.0461131	0.999752	0.0643832	0.606812	0.999622	0.0233149	0.852674	1	0.0201962	0.872845	0.915073	-0.0410683	0.741846	0.998412	-0.044187
PNEG_00683	0.0448279	0.720156	1	0.0183197	0.8835	1	0.0356346	0.774899	1	-0.0265082	0.831556	1	-0.00919334	0.940999	1	0.0173148	0.889036	1	-0.151305	0.230645	0.679896	-0.0675388	0.583574	0.974118	-0.124606	0.315189	0.713083	0.0837659	0.501217	1	0.0266987	0.831385	0.99722	-0.0570672	0.640917	0.999752	-0.199062	0.10204	0.999622	-0.0726285	0.549979	1	-0.0272572	0.823324	0.880561	0.126434	0.298784	0.998412	0.171805
PNEG_00684	0.0194275	0.807604	1	-0.0266266	0.738567	1	0.00924216	0.907518	1	-0.0460541	0.563282	1	-0.0101853	0.898004	1	0.0358687	0.651699	1	0.0697605	0.39332	0.775675	0.0951732	0.237097	0.942219	-0.0500982	0.537005	0.834403	0.0254128	0.752055	1	-0.119859	0.139377	0.989742	-0.145271	0.0688834	0.999752	0.0262744	0.74158	0.999622	0.0522092	0.51296	1	-0.0980925	0.223815	0.338828	0.0259348	0.743701	0.998412	-0.124367
PNEG_00685	-0.195875	0.268361	1	-0.106321	0.545251	1	0.0535509	0.758349	1	0.0895539	0.613533	1	0.249426	0.155564	1	0.159872	0.359373	1	-0.059661	0.73866	0.916172	0.0112142	0.948824	0.995829	0.0244332	0.889206	0.972608	0.0708752	0.686781	1	0.0840941	0.633627	0.989742	0.013219	0.938836	0.999752	0.117235	0.489832	0.999622	0.0466938	0.784416	1	0.45504	0.00714429	0.0222487	-0.0705407	0.67612	0.998412	0.337805
PNEG_00686	0.161137	0.224735	1	0.0527692	0.692259	1	0.113452	0.391118	1	-0.108368	0.410137	1	-0.0476847	0.714857	1	0.0606828	0.643527	1	-0.0328174	0.806917	0.938554	-0.226096	0.0865076	0.942219	-0.07713	0.557497	0.841805	-0.193279	0.145431	1	-0.0443126	0.737773	0.989742	0.148966	0.251645	0.999752	-0.274192	0.0334975	0.999622	-0.106746	0.404979	1	0.889125	4.35668e-13	3.0753e-11	0.167446	0.194669	0.998412	1.16332
PNEG_00687	-0.0976189	0.478741	1	-0.0608065	0.658235	1	0.0456016	0.738927	1	0.0368124	0.789365	1	0.143221	0.296445	1	0.106408	0.436724	1	-0.048121	0.726259	0.912607	-0.0312019	0.818312	0.98902	-0.100937	0.459436	0.802067	0.0169191	0.901171	1	-0.0528165	0.699553	0.989742	-0.0697356	0.606081	0.999752	-0.0855661	0.527886	0.999622	-0.0307606	0.820584	1	0.685361	3.12824e-07	4.09515e-06	0.0548055	0.685571	0.998412	0.770927
PNEG_00688	0.0562719	0.729665	1	0.0578941	0.722029	1	0.0212339	0.896167	1	0.00162218	0.992039	1	-0.0350381	0.829337	1	-0.0366602	0.82146	1	0.302966	0.0630089	0.508979	0.15393	0.343487	0.949386	0.0333831	0.83764	0.953368	-0.149036	0.35742	1	-0.269583	0.0968457	0.989742	-0.120547	0.456518	0.999752	0.0712663	0.65931	0.999622	-0.00437713	0.978432	1	-0.702548	1.82195e-05	0.000142278	-0.0756434	0.639535	0.998412	-0.773815
PNEG_00689	0.123571	0.349445	1	0.131361	0.319718	1	0.0782775	0.553221	1	0.00778974	0.952897	1	-0.0452939	0.73125	1	-0.0530836	0.687176	1	0.116983	0.377207	0.7672	0.106635	0.41949	0.963459	0.188794	0.153003	0.577078	-0.0103486	0.937516	1	0.0718102	0.586539	0.989742	0.0821589	0.532576	0.999752	-0.112305	0.394305	0.999622	-0.0341454	0.79564	1	0.340525	0.00969072	0.02834	0.0781597	0.553155	0.998412	0.45283
PNEG_00690	-0.138711	0.162726	1	-0.112985	0.25394	1	-0.130918	0.185498	1	0.0257257	0.796153	1	0.00779355	0.937522	1	-0.0179322	0.856406	1	-0.0510257	0.603254	0.870616	-0.12622	0.192389	0.942219	-0.191297	0.0496574	0.415685	-0.0751941	0.439454	1	-0.140271	0.151858	0.989742	-0.0650772	0.500217	0.999752	0.0358126	0.711073	0.999622	0.0367929	0.704323	1	-0.226066	0.0220225	0.0548278	0.000980385	0.99187	0.998412	-0.261879
PNEG_00691	-0.0802946	0.29465	1	-0.0816511	0.285293	1	-0.066867	0.37961	1	-0.0013565	0.98589	1	0.0134276	0.860469	1	0.0147841	0.846136	1	0.0371543	0.629815	0.88403	0.0262347	0.727524	0.979205	-0.0172604	0.820022	0.947089	-0.0109196	0.884797	1	-0.0544147	0.473605	0.989742	-0.0434951	0.557294	0.999752	-0.00791968	0.915865	0.999622	-0.0475144	0.528828	1	-0.0964146	0.20703	0.318507	-0.0395947	0.596519	0.998412	-0.0884949
PNEG_00692	-0.0999017	0.505954	1	0.0955105	0.518011	1	0.132375	0.367608	1	0.195412	0.188539	1	0.232277	0.116024	1	0.0368643	0.79973	1	0.0039362	0.978764	0.993276	0.0695964	0.627705	0.974707	-0.0368724	0.799478	0.939463	0.0656602	0.6484	1	-0.0408086	0.779315	0.989742	-0.106469	0.450846	0.999752	0.164645	0.245901	0.999622	0.0612695	0.668951	1	0.368316	0.00956497	0.0280406	-0.103376	0.462107	0.998412	0.203671
PNEG_00693	0.0113558	0.920889	1	0.055004	0.629657	1	-0.0494262	0.665219	1	0.0436482	0.701743	1	-0.060782	0.594329	1	-0.10443	0.359018	1	0.0521957	0.651687	0.893577	0.105607	0.354992	0.949584	0.0865969	0.449589	0.796125	0.0534108	0.639913	1	0.0344012	0.763886	0.989742	-0.0190096	0.866476	0.999752	-0.033702	0.766723	0.999622	0.0665022	0.558066	1	-0.418438	0.00030049	0.00159317	0.100204	0.375897	0.998412	-0.384736
PNEG_00694	-0.124038	0.157073	1	-0.142486	0.103774	1	0.0123195	0.887461	1	-0.0184478	0.833713	1	0.136358	0.118468	1	0.154806	0.0760652	1	-0.168964	0.0541969	0.507886	-0.122919	0.155777	0.942219	-0.239756	0.0059241	0.218018	0.0460449	0.597477	1	-0.0707919	0.419659	0.989742	-0.116837	0.177072	0.999752	-0.0527126	0.541012	0.999622	-0.0587264	0.496775	1	-0.305242	0.000482585	0.00235407	-0.00601384	0.944364	0.998412	-0.25253
PNEG_00695	0.0412884	0.755757	1	0.0974034	0.462598	1	-0.0382377	0.773243	1	0.056115	0.671962	1	-0.0795261	0.548754	1	-0.135641	0.305931	1	0.191759	0.149957	0.612027	0.135886	0.305945	0.949386	0.136276	0.305061	0.707351	-0.0558728	0.673279	1	-0.0554821	0.675752	0.989742	0.000390625	0.997642	0.999752	-0.135494	0.30539	0.999622	-0.00647017	0.960946	1	0.374916	0.00447185	0.0151588	0.129024	0.328735	0.998412	0.510411
PNEG_00696	-0.0630216	0.588027	1	-0.0492784	0.671074	1	-0.0389491	0.736439	1	0.0137432	0.905907	1	0.0240725	0.835536	1	0.0103293	0.92883	1	-0.0241013	0.837315	0.95046	-0.0135447	0.906447	0.992966	-0.169391	0.145796	0.568398	0.0105566	0.927283	1	-0.14529	0.213804	0.989742	-0.155846	0.174366	0.999752	0.0449427	0.699114	0.999622	-0.0202217	0.862762	1	-0.967074	1.21671e-14	1.32732e-12	-0.0651644	0.574022	0.998412	-1.01202
PNEG_00697	0.0724438	0.525167	1	0.0609865	0.591892	1	0.0176972	0.876293	1	-0.0114573	0.919234	1	-0.0547466	0.627787	1	-0.0432893	0.700798	1	-0.0266471	0.816802	0.943023	-0.0605277	0.588663	0.974118	-0.156125	0.168285	0.596492	-0.0338805	0.7635	1	-0.129478	0.255994	0.989742	-0.0955978	0.388498	0.999752	0.0222905	0.839473	0.999622	0.00709963	0.948844	1	-0.802482	2.2544e-11	1.01448e-09	-0.0151908	0.889506	0.998412	-0.824773
PNEG_00698	0.048544	0.702582	1	0.108654	0.392133	1	0.0241386	0.849275	1	0.0601104	0.635626	1	-0.0244054	0.847503	1	-0.0845158	0.50489	1	0.211983	0.0968472	0.552499	0.174451	0.16995	0.942219	0.209244	0.100036	0.517403	-0.0375317	0.767279	1	-0.00273886	0.982785	0.999583	0.0347929	0.783068	0.999752	-0.0401673	0.750888	0.999622	0.0466216	0.712488	1	0.256715	0.0423076	0.0910929	0.0867889	0.492123	0.998412	0.296882
PNEG_00699	-0.348809	0.015289	1	-0.498204	0.000638734	1	-0.32036	0.0236731	1	-0.149395	0.323028	1	0.0284495	0.846565	1	0.177844	0.232859	1	0.153912	0.291417	0.709122	0.0794855	0.570374	0.972967	0.0605815	0.668699	0.892583	-0.0744264	0.59023	1	-0.0933304	0.50419	0.989742	-0.018904	0.887514	0.999752	0.176858	0.200546	0.999622	0.160355	0.250149	1	0.207031	0.143173	0.239732	-0.0165026	0.902027	0.998412	0.0301734
PNEG_00700	0.108856	0.356265	1	0.0116828	0.921246	1	0.0126021	0.914943	1	-0.0971728	0.409187	1	-0.0962535	0.412917	1	0.000919289	0.99377	1	0.110312	0.35437	0.749549	0.0768119	0.514615	0.968127	0.161418	0.171127	0.596898	-0.0335005	0.775823	1	0.0511054	0.664189	0.989742	0.0846059	0.467555	0.999752	0.039694	0.734261	0.999622	0.159982	0.170822	1	0.556039	1.70401e-06	1.84772e-05	0.120288	0.300576	0.998412	0.516345
PNEG_00701	0.0113035	0.911723	1	-0.0256636	0.801238	1	0.0653358	0.520804	1	-0.0369671	0.71678	1	0.0540324	0.595263	1	0.0909995	0.370901	1	-0.0516461	0.612923	0.874541	-0.0726037	0.474748	0.964388	0.0950831	0.348942	0.73677	-0.0209575	0.836773	1	0.146729	0.14894	0.989742	0.167687	0.0973581	0.999752	0.0220814	0.82756	0.999622	0.0305175	0.763557	1	0.182712	0.071692	0.138387	0.00843607	0.933585	0.998412	0.160631
PNEG_00702	-0.0773822	0.375567	1	0.0530404	0.540435	1	-0.0947151	0.276322	1	0.130423	0.133323	1	-0.0173329	0.842516	1	-0.147756	0.0878152	1	0.0642855	0.457049	0.804827	0.0655907	0.440602	0.963459	0.0111587	0.896206	0.975097	0.00130525	0.987748	1	-0.0531267	0.534287	0.989742	-0.054432	0.517402	0.999752	0.0983883	0.241866	0.999622	0.00467824	0.955884	1	-0.191342	0.0257321	0.0620052	-0.0937101	0.263346	0.998412	-0.28973
PNEG_00703	0.0179402	0.886182	1	-0.0159754	0.898509	1	-0.128098	0.308386	1	-0.0339156	0.786016	1	-0.146038	0.244302	1	-0.112122	0.371057	1	-0.107074	0.396585	0.777195	0.0229878	0.850428	0.991404	0.0256236	0.83441	0.952402	0.130062	0.29164	1	0.132697	0.284539	0.989742	0.00263577	0.982404	0.999752	-0.0554565	0.639548	0.999622	0.0213512	0.856907	1	-0.338968	0.00557747	0.0182039	0.0768077	0.514042	0.998412	-0.283512
PNEG_00704	0.0312327	0.81943	1	0.0218636	0.872949	1	-0.00823611	0.951943	1	-0.00936906	0.945313	1	-0.0394688	0.772514	1	-0.0300997	0.825387	1	0.0408183	0.763551	0.922804	-0.0659133	0.625487	0.974707	-0.1788	0.187017	0.612613	-0.106732	0.429402	1	-0.219618	0.105145	0.989742	-0.112887	0.402648	0.999752	0.0694225	0.602911	0.999622	0.0982906	0.461648	1	-0.0125025	0.925641	0.949375	0.0288681	0.828363	0.998412	-0.081925
PNEG_00705	0.0433877	0.627292	1	-0.00924902	0.917594	1	0.00606059	0.945772	1	-0.0526367	0.554761	1	-0.0373271	0.674324	1	0.0153096	0.863213	1	0.0454798	0.611864	0.874541	0.116929	0.182616	0.942219	0.138465	0.115691	0.539365	0.0714491	0.415562	1	0.0929854	0.29091	0.989742	0.0215363	0.802517	0.999752	0.0267294	0.755247	0.999622	0.0332945	0.698541	1	-0.149953	0.0854717	0.159019	0.00656506	0.938686	0.998412	-0.176683
PNEG_00706	0.0547132	0.46701	1	0.0500101	0.505722	1	0.0452604	0.546499	1	-0.00470305	0.950002	1	-0.00945278	0.89959	1	-0.00474973	0.949395	1	0.0281778	0.708267	0.906421	0.0627726	0.39969	0.962503	0.017969	0.810098	0.942778	0.0345948	0.64275	1	-0.0102087	0.891473	0.997388	-0.0448035	0.545143	0.999752	0.00857205	0.907868	0.999622	0.0769424	0.299004	1	0.0678164	0.361623	0.48723	0.0683703	0.354349	0.998412	0.0592444
PNEG_00707	-0.0229856	0.926437	1	0.173892	0.477317	1	-0.177966	0.476713	1	0.196877	0.421145	1	-0.15498	0.53552	1	-0.351858	0.152454	1	0.141718	0.587297	0.864026	0.168369	0.504644	0.967789	0.502225	0.043641	0.407015	0.026651	0.915191	1	0.360507	0.144111	0.989742	0.333856	0.159862	0.999752	-0.366873	0.131483	0.999622	-0.0885729	0.711773	1	0.375103	0.110814	0.197607	0.2783	0.252537	0.998412	0.741976
PNEG_00708	0.071146	0.669984	1	0.115938	0.487176	1	-0.0120043	0.942671	1	0.0447921	0.788264	1	-0.0831504	0.618229	1	-0.127942	0.442969	1	0.174211	0.298317	0.711049	0.153969	0.356957	0.949584	0.243378	0.145415	0.568398	-0.0202424	0.903526	1	0.0691669	0.678795	0.989742	0.0894093	0.591642	0.999752	-0.180153	0.280714	0.999622	-0.00704602	0.96633	1	0.519677	0.00181531	0.00712664	0.173107	0.299762	0.998412	0.69983
PNEG_00709	0.0617602	0.59006	1	0.0353954	0.757448	1	-0.0606282	0.596988	1	-0.0263648	0.817897	1	-0.122388	0.285373	1	-0.0960236	0.401817	1	0.131805	0.252285	0.692168	0.146138	0.202221	0.942219	0.0933158	0.416257	0.776965	0.0143333	0.900355	1	-0.0384888	0.737127	0.989742	-0.0528221	0.643483	0.999752	-0.00201801	0.985939	0.999622	0.0772901	0.499671	1	0.0277867	0.808685	0.869294	0.0793081	0.487766	0.998412	0.0298047
PNEG_00710	0.0892415	0.347834	1	0.0959915	0.311684	1	0.0371363	0.695562	1	0.00675002	0.943052	1	-0.0521052	0.581424	1	-0.0588552	0.532691	1	0.0148592	0.877782	0.958897	0.0657521	0.488656	0.966398	0.0439837	0.644643	0.883745	0.0508929	0.592562	1	0.0291245	0.76042	0.989742	-0.0217685	0.816525	0.999752	-0.11975	0.20254	0.999622	-0.0544871	0.562182	1	0.0619158	0.510705	0.630068	0.0652625	0.48691	0.998412	0.181665
PNEG_00711	-0.00483488	0.957912	1	-0.00931192	0.918884	1	-0.000637581	0.99442	1	-0.00447704	0.960921	1	0.00419729	0.963255	1	0.00867433	0.924001	1	0.0823271	0.381251	0.768373	0.123677	0.178641	0.942219	0.00531622	0.954346	0.990113	0.0413495	0.652361	1	-0.0770109	0.406082	0.989742	-0.11836	0.191393	0.999752	0.0344018	0.704858	0.999622	0.0616657	0.498104	1	0.0139769	0.879144	0.9195	0.0272638	0.762428	0.998412	-0.020425
PNEG_00712	-0.0695128	0.684035	1	-0.232147	0.174573	1	-0.00742541	0.965278	1	-0.162634	0.341763	1	0.0620874	0.715994	1	0.224722	0.188373	1	-0.286252	0.094931	0.551573	-0.266768	0.11814	0.942219	-0.253504	0.137902	0.564302	0.0194834	0.909437	1	0.0327478	0.848506	0.997352	0.0132643	0.938075	0.999752	-0.023764	0.888994	0.999622	-0.110883	0.515406	1	-0.20341	0.233782	0.35009	-0.0871192	0.608952	0.998412	-0.179646
PNEG_00713	0.055797	0.449322	1	-0.0614807	0.405709	1	0.0270243	0.713396	1	-0.117278	0.111771	1	-0.0287727	0.694977	1	0.088505	0.228974	1	-0.10273	0.173768	0.624939	-0.16484	0.0268227	0.942219	-0.170586	0.0225029	0.326978	-0.0621099	0.407251	1	-0.0678563	0.367211	0.989742	-0.00574647	0.938247	0.999752	-0.09995	0.17975	0.999622	-0.129656	0.0830889	1	-0.230729	0.00229157	0.00862032	-0.0297055	0.690628	0.998412	-0.130779
PNEG_00714	-0.0861681	0.371787	1	-0.00658704	0.945407	1	-0.12238	0.20395	1	0.079581	0.408845	1	-0.0362116	0.70745	1	-0.115793	0.228758	1	0.00097624	0.991973	0.99856	0.0557578	0.561482	0.972967	-0.0505464	0.600258	0.862647	0.0547816	0.568853	1	-0.0515226	0.593709	0.989742	-0.106304	0.265981	0.999752	0.0525874	0.583884	0.999622	-0.0308401	0.7489	1	-0.139968	0.148942	0.246645	-0.0834275	0.384302	0.998412	-0.192555
PNEG_00715	-0.0237356	0.889194	1	0.00271898	0.987235	1	0.0553828	0.743656	1	0.0264546	0.876319	1	0.0791184	0.640447	1	0.0526639	0.755285	1	0.046589	0.785801	0.930177	0.155604	0.35613	0.949584	0.0370307	0.82728	0.949903	0.109015	0.518031	1	-0.00955827	0.955094	0.998781	-0.118573	0.47746	0.999752	0.0105866	0.949814	0.999622	0.109179	0.516016	1	0.0289596	0.864211	0.909164	0.098592	0.555387	0.998412	0.018373
PNEG_00716	0.0395625	0.692347	1	-0.0177388	0.85927	1	0.0156695	0.875044	1	-0.0573013	0.565714	1	-0.023893	0.809964	1	0.0334083	0.736842	1	0.206011	0.04151	0.507886	0.0871137	0.382302	0.96051	0.0206681	0.836957	0.953368	-0.118897	0.229268	1	-0.185343	0.0628284	0.989742	-0.0664456	0.49886	0.999752	-0.0146174	0.880089	0.999622	-0.0292562	0.763528	1	-0.0337078	0.730651	0.812587	-0.0146388	0.879637	0.998412	-0.0190903
PNEG_00717	0.0975295	0.456367	1	0.0694141	0.595927	1	0.048302	0.712008	1	-0.0281154	0.829641	1	-0.0492275	0.706242	1	-0.0211121	0.871552	1	0.254608	0.0543502	0.507886	0.239026	0.0691732	0.942219	0.188838	0.152034	0.577078	-0.0155818	0.90533	1	-0.06577	0.616492	0.989742	-0.0501882	0.700579	0.999752	0.0285823	0.826873	0.999622	0.0345016	0.791982	1	-0.332623	0.0117424	0.0332854	0.0059193	0.963808	0.998412	-0.361205
PNEG_00718	-0.0900024	0.289902	1	-0.0769594	0.363132	1	0.0101926	0.903006	1	0.0130429	0.878233	1	0.100195	0.233787	1	0.087152	0.297938	1	-0.0280947	0.744981	0.917021	0.0551131	0.50554	0.967789	-0.0201178	0.810318	0.942778	0.0832077	0.318528	1	0.00797682	0.924747	0.998508	-0.0752309	0.351621	0.999752	0.0636036	0.427919	0.999622	-0.0195981	0.809202	1	-0.0835561	0.312414	0.43731	-0.0832018	0.296948	0.998412	-0.14716
PNEG_00719	-0.0623031	0.573424	1	0.00129968	0.990593	1	-0.0793529	0.472044	1	0.0636028	0.564584	1	-0.0170497	0.877393	1	-0.0806526	0.463814	1	0.167102	0.130614	0.600597	0.101421	0.353743	0.949584	-0.0493066	0.65457	0.886783	-0.0656803	0.546446	1	-0.216408	0.0486172	0.989742	-0.150728	0.165014	0.999752	-0.043137	0.688581	0.999622	-0.152203	0.159518	1	-0.188674	0.0830532	0.155401	-0.109066	0.311882	0.998412	-0.145537
PNEG_00720	0.0311835	0.847753	1	0.148857	0.359062	1	-0.0402686	0.80417	1	0.117673	0.468335	1	-0.0714521	0.659886	1	-0.189125	0.243737	1	0.209705	0.197031	0.647433	0.193456	0.233225	0.942219	0.165495	0.308103	0.708636	-0.016249	0.920176	1	-0.0442108	0.785236	0.991181	-0.0279618	0.862936	0.999752	-0.168492	0.298227	0.999622	-0.0147899	0.927224	1	0.291073	0.0720812	0.139063	0.153702	0.342531	0.998412	0.459565
PNEG_00721	0.0264334	0.823074	1	0.014812	0.900264	1	-0.0499707	0.672462	1	-0.0116214	0.921642	1	-0.0764041	0.517864	1	-0.0647828	0.583388	1	0.081244	0.4935	0.820287	0.0584398	0.621214	0.974707	0.0771485	0.5145	0.82365	-0.0228041	0.847057	1	-0.00409553	0.972387	0.999583	0.0187086	0.87396	0.999752	-0.120891	0.306926	0.999622	-0.00950407	0.935963	1	0.729969	5.782e-10	1.69229e-08	0.111387	0.346219	0.998412	0.85086
PNEG_00722	-0.194555	0.258628	1	-0.188137	0.272684	1	0.00991715	0.952989	1	0.00641741	0.970561	1	0.204472	0.230816	1	0.198054	0.243798	1	0.0370116	0.821895	0.943048	-0.178523	0.270431	0.949386	-0.0925923	0.567983	0.848826	-0.215534	0.183785	1	-0.129604	0.424603	0.989742	0.0859304	0.59089	0.999752	0.0557441	0.724329	0.999622	-0.0691423	0.665634	1	-0.0799862	0.621277	0.725227	-0.124886	0.428849	0.998412	-0.13573
PNEG_00723	0.0583354	0.579186	1	0.00775274	0.941253	1	0.0718898	0.493224	1	-0.0505827	0.630016	1	0.0135544	0.897019	1	0.0641371	0.540297	1	-0.00221476	0.983255	0.994695	-0.0268949	0.797082	0.984638	0.111095	0.287939	0.694883	-0.0246801	0.813718	1	0.11331	0.279085	0.989742	0.13799	0.18353	0.999752	-0.0167575	0.871348	0.999622	-0.08224	0.428011	1	0.685999	2.40174e-11	1.06744e-09	-0.0654825	0.526842	0.998412	0.702757
PNEG_00724	-0.07624	0.582326	1	-0.0272241	0.844282	1	-0.110004	0.427409	1	0.0490159	0.723628	1	-0.0337636	0.807564	1	-0.0827795	0.55034	1	-0.0378237	0.78479	0.930177	0.0474442	0.731819	0.979205	-0.0599379	0.665112	0.889782	0.0852678	0.537988	1	-0.0221143	0.873124	0.997388	-0.107382	0.437867	0.999752	0.00410109	0.976358	0.999622	0.0429388	0.756352	1	-0.0687581	0.619378	0.723714	0.0388377	0.778957	0.998412	-0.0728592
PNEG_00725	0.110786	0.267847	1	0.104254	0.29672	1	0.0142988	0.886276	1	-0.00653184	0.947738	1	-0.0964875	0.333254	1	-0.0899556	0.366652	1	0.0990134	0.322984	0.724	0.0724059	0.466755	0.963459	0.115873	0.244681	0.671678	-0.0266075	0.788921	1	0.0168596	0.865447	0.997388	0.0434671	0.659987	0.999752	-0.0125702	0.898497	0.999622	0.064153	0.515045	1	0.3227	0.00103901	0.00459511	0.0767232	0.435182	0.998412	0.33527
PNEG_00726	-0.01781	0.880741	1	-0.0211077	0.85833	1	-0.099381	0.40186	1	-0.00329777	0.97774	1	-0.081571	0.491187	1	-0.0782732	0.507224	1	-0.0503475	0.679603	0.896147	-0.013994	0.904185	0.992966	-0.0120184	0.918316	0.978678	0.0363535	0.757243	1	0.0383291	0.746428	0.989742	0.00197562	0.986016	0.999752	-0.0182253	0.871847	0.999622	0.0610682	0.588719	1	0.126986	0.265494	0.385295	0.0792935	0.476397	0.998412	0.145211
PNEG_00727	-0.065208	0.831776	1	-0.19853	0.521449	1	0.420957	0.150587	1	-0.133322	0.668022	1	0.486165	0.0983462	1	0.619486	0.0369529	1	-0.564911	0.0436969	0.507886	-0.480466	0.0735075	0.942219	-0.352718	0.188114	0.613957	0.0844447	0.764323	1	0.212193	0.450495	0.989742	0.127748	0.635663	0.999752	-0.242126	0.355668	0.999622	-0.120873	0.643791	1	-0.708802	0.0105021	0.0303433	0.121253	0.644343	0.998412	-0.466676
PNEG_00728	0.0384187	0.683971	1	-0.028322	0.764165	1	-0.0088142	0.925559	1	-0.0667407	0.479337	1	-0.0472329	0.616399	1	0.0195078	0.836117	1	-0.0423222	0.653719	0.893577	-0.112029	0.233633	0.942219	-0.200998	0.0329055	0.380461	-0.0697065	0.45904	1	-0.158675	0.0924631	0.989742	-0.0889689	0.344023	0.999752	-0.049412	0.597973	0.999622	-0.110476	0.238897	1	-0.107137	0.253963	0.373018	-0.0610639	0.514715	0.998412	-0.0577246
PNEG_00729	-0.125087	0.209104	1	-0.134622	0.176347	1	-0.0671886	0.499493	1	-0.00953513	0.923755	1	0.0578985	0.560879	1	0.0674337	0.498112	1	-0.106118	0.286017	0.709122	-0.164842	0.0968547	0.942219	-0.286652	0.00392974	0.203527	-0.0587238	0.55455	1	-0.180534	0.0695832	0.989742	-0.121811	0.219983	0.999752	-0.0812665	0.412669	0.999622	-0.13315	0.179795	1	0.0509349	0.607795	0.71482	-0.0518837	0.601059	0.998412	0.132201
PNEG_00730	0.0434453	0.690087	1	-0.0246368	0.821124	1	0.059235	0.586549	1	-0.0680821	0.532018	1	0.0157897	0.884715	1	0.0838718	0.441221	1	-0.165571	0.129134	0.600597	-0.130126	0.232306	0.942219	-0.197539	0.0699564	0.478789	0.0354442	0.745114	1	-0.0319681	0.769492	0.989742	-0.0674122	0.536006	0.999752	-0.0974668	0.371237	0.999622	-0.157795	0.147918	1	0.228797	0.0357597	0.0801088	-0.0603284	0.580057	0.998412	0.326264
PNEG_00731	-0.343491	0.330838	1	-0.62075	0.0861837	1	-0.281164	0.419288	1	-0.277259	0.455092	1	0.0623269	0.861751	1	0.339586	0.35393	1	-0.524297	0.159078	0.614949	-0.460784	0.192401	0.942219	-0.565859	0.116026	0.539365	0.0635125	0.865173	1	-0.0415628	0.91296	0.997921	-0.105075	0.77151	0.999752	0.232481	0.493569	0.999622	0.334131	0.324284	1	-0.669749	0.0762762	0.145519	0.10165	0.756782	0.998412	-0.90223
PNEG_00732	-0.0577314	0.509585	1	0.0491536	0.571108	1	-0.0300546	0.72947	1	0.106885	0.219118	1	0.0276768	0.750678	1	-0.0792082	0.358928	1	-0.154693	0.0766048	0.522122	-0.116761	0.170198	0.942219	-0.102038	0.232731	0.661696	0.0379325	0.659933	1	0.0526551	0.543079	0.989742	0.0147226	0.861404	0.999752	-0.00535323	0.948384	0.999622	-0.0795339	0.339433	1	-0.347915	4.42861e-05	0.000308375	-0.0741807	0.369529	0.998412	-0.342561
PNEG_00733	0.0509243	0.540373	1	0.0949444	0.250189	1	-0.0195138	0.814116	1	0.0440201	0.5915	1	-0.0704381	0.392962	1	-0.114458	0.161958	1	0.0695507	0.399018	0.778902	0.0938668	0.238097	0.942219	0.00254578	0.974811	0.993139	0.0243161	0.759498	1	-0.0670049	0.405168	0.989742	-0.091321	0.238766	0.999752	-0.0437406	0.569419	0.999622	-0.000644237	0.99333	1	-0.307114	0.000126425	0.00076621	0.0430964	0.572545	0.998412	-0.263373
PNEG_00734	-0.174969	0.24254	1	-0.183061	0.221312	1	-0.108195	0.469383	1	-0.0080917	0.956933	1	0.0667744	0.655578	1	0.0748661	0.616925	1	-0.274741	0.0662008	0.508979	-0.205467	0.168242	0.942219	-0.232106	0.119872	0.542134	0.0692746	0.642947	1	0.042635	0.775574	0.989742	-0.0266396	0.858209	0.999752	0.00105732	0.994328	0.999622	-0.0117268	0.937181	1	-0.316805	0.0336773	0.076491	-0.0127841	0.93148	0.998412	-0.317863
PNEG_00735	0.11117	0.0739985	1	0.051859	0.405	1	0.00733775	0.90616	1	-0.059311	0.337159	1	-0.103832	0.0927464	1	-0.0445212	0.471404	1	0.0461959	0.463109	0.806141	0.0747399	0.223673	0.942219	0.122588	0.0465441	0.413179	0.028544	0.642237	1	0.0763922	0.214983	0.989742	0.0478482	0.425453	0.999752	-0.00624896	0.916641	0.999622	-0.0188141	0.753676	1	0.24308	4.62076e-05	0.000318673	-0.0125651	0.832751	0.998412	0.249329
PNEG_00736	-0.16747	0.318652	1	-0.111364	0.506261	1	-0.0329802	0.843524	1	0.0561068	0.738565	1	0.13449	0.422423	1	0.0783834	0.639328	1	-0.334773	0.0444033	0.507886	-0.206318	0.210743	0.942219	-0.129859	0.431122	0.785446	0.128455	0.439358	1	0.204914	0.217632	0.989742	0.0764589	0.642138	0.999752	-0.105839	0.514999	0.999622	-0.056483	0.728336	1	0.353807	0.0291058	0.0680395	0.0493556	0.761351	0.998412	0.459646
PNEG_00737	0.0927285	0.570484	1	-0.0119484	0.941774	1	0.0186621	0.909062	1	-0.104677	0.521558	1	-0.0740665	0.649776	1	0.0306105	0.851269	1	0.120127	0.464502	0.806141	0.0218699	0.893585	0.992966	0.195558	0.231281	0.660278	-0.0982572	0.547375	1	0.075431	0.643885	0.989742	0.173688	0.284925	0.999752	-0.183556	0.258432	0.999622	-0.0802397	0.62118	1	0.0409203	0.801098	0.864236	0.103316	0.52471	0.998412	0.224476
PNEG_00738	0.0375571	0.78871	1	0.000902867	0.994859	1	-0.076579	0.584883	1	-0.0366542	0.793412	1	-0.114136	0.41503	1	-0.0774819	0.579975	1	0.160171	0.253241	0.692168	0.0967937	0.487293	0.966398	-0.0815668	0.560256	0.842838	-0.0633771	0.648506	1	-0.241738	0.0836147	0.989742	-0.178361	0.199041	0.999752	0.0691322	0.617909	0.999622	-0.00338303	0.980573	1	-0.499519	0.000390013	0.00197475	-0.0725152	0.600314	0.998412	-0.568651
PNEG_00739	0.038114	0.712451	1	-0.0976711	0.346731	1	-0.0415726	0.687454	1	-0.135785	0.1898	1	-0.0796865	0.439545	1	0.0560985	0.587747	1	-0.0957727	0.360522	0.755899	-0.00953733	0.925961	0.993411	0.0120298	0.906971	0.975097	0.0862354	0.40394	1	0.107802	0.298229	0.989742	0.0215671	0.83173	0.999752	-0.0418678	0.675781	0.999622	-0.0205932	0.837298	1	0.0291586	0.772002	0.842193	0.0212746	0.831358	0.998412	0.0710263
PNEG_00740	0.0117718	0.918259	1	-0.115414	0.315702	1	0.0300935	0.792273	1	-0.127186	0.268384	1	0.0183217	0.872483	1	0.145508	0.203707	1	-0.256156	0.0292834	0.498503	-0.160583	0.163352	0.942219	-0.0997799	0.387185	0.758727	0.095573	0.412764	1	0.156376	0.180882	0.989742	0.0608034	0.595524	0.999752	-0.156232	0.174578	0.999622	-0.131049	0.255657	1	-0.0706788	0.541265	0.657186	0.0251825	0.82706	0.998412	0.0855532
PNEG_00741	0.0496416	0.464039	1	0.00230576	0.972873	1	-0.0390351	0.564591	1	-0.0473358	0.483513	1	-0.0886767	0.189049	1	-0.0413409	0.540395	1	0.0583471	0.395303	0.776372	0.0573766	0.393344	0.961447	-0.0236867	0.72677	0.916287	-0.000970513	0.988476	1	-0.0820338	0.226018	0.989742	-0.0810633	0.221583	0.999752	0.027047	0.683096	0.999622	0.0586942	0.376617	1	0.584007	4.29239e-19	1.93158e-16	0.0316473	0.630515	0.998412	0.55696
PNEG_00742	-0.269628	0.0285797	1	-0.185194	0.127852	1	-0.194483	0.108352	1	0.0844339	0.497605	1	0.0751442	0.544494	1	-0.00928966	0.939537	1	0.0530689	0.676758	0.896147	0.0452039	0.711883	0.979205	0.0604415	0.623684	0.874815	-0.00786504	0.948754	1	0.0073726	0.952269	0.998781	0.0152376	0.897335	0.999752	0.0714327	0.546493	0.999622	-0.0842053	0.485733	1	-0.818081	9.74246e-10	2.61738e-08	-0.155638	0.188524	0.998412	-0.889514
PNEG_00743	0.0717258	0.504931	1	0.123328	0.250914	1	0.0755469	0.481827	1	0.0516023	0.630458	1	0.00382108	0.97158	1	-0.0477812	0.655483	1	0.175867	0.103562	0.5666	0.143607	0.181347	0.942219	0.141045	0.189948	0.615475	-0.0322599	0.763472	1	-0.0348221	0.745698	0.989742	-0.00256215	0.980855	0.999752	-0.114166	0.285336	0.999622	0.0186306	0.861488	1	0.499937	2.59505e-06	2.61686e-05	0.132797	0.213328	0.998412	0.614104
PNEG_00744	0.00451461	0.979469	1	-0.0369652	0.833106	1	-0.0978686	0.576941	1	-0.0414799	0.813042	1	-0.102383	0.559415	1	-0.0609033	0.72841	1	0.172895	0.325217	0.725841	0.100114	0.56777	0.972967	0.0540044	0.758246	0.928148	-0.0727808	0.6775	1	-0.118891	0.497487	0.989742	-0.04611	0.791854	0.999752	0.00427453	0.980433	0.999622	-0.0745246	0.6693	1	0.0782277	0.653902	0.750174	-0.0787991	0.651152	0.998412	0.0739532
PNEG_00745	-0.0390585	0.588405	1	0.0243819	0.734267	1	-0.0409813	0.568505	1	0.0634404	0.377551	1	-0.00192279	0.978674	1	-0.0653632	0.361168	1	0.167915	0.0201537	0.498503	0.0693204	0.33115	0.949386	0.125861	0.078216	0.48885	-0.0985945	0.164542	1	-0.0420537	0.554027	0.989742	0.0565408	0.420014	0.999752	0.0303602	0.666067	0.999622	-0.0178816	0.800291	1	-0.149072	0.0372661	0.0828135	-0.0482417	0.491692	0.998412	-0.179432
PNEG_00746	0.181635	0.192435	1	0.121453	0.383579	1	0.0226778	0.87087	1	-0.0601819	0.664682	1	-0.158957	0.252667	1	-0.0987756	0.477315	1	0.238159	0.0883477	0.542632	0.195481	0.159239	0.942219	0.185683	0.182037	0.607754	-0.0426779	0.757677	1	-0.0524758	0.704964	0.989742	-0.00979792	0.943279	0.999752	-0.1218	0.379667	0.999622	0.0019259	0.988908	1	-0.185612	0.183178	0.289482	0.123726	0.371457	0.998412	-0.0638113
PNEG_00747	0.0701539	0.621888	1	0.106195	0.45323	1	-0.0796372	0.576801	1	0.0360408	0.797958	1	-0.149791	0.291191	1	-0.185832	0.188292	1	0.156047	0.277733	0.70218	0.142183	0.311651	0.949386	0.108021	0.445222	0.793391	-0.0138644	0.920853	1	-0.0480266	0.732509	0.989742	-0.0341621	0.803367	0.999752	-0.188644	0.16338	0.999622	-0.0161112	0.904806	1	-0.375631	0.00674372	0.0212215	0.172533	0.200869	0.998412	-0.186987
PNEG_00748	-0.171161	0.195724	1	-0.104286	0.428683	1	-0.0646429	0.622647	1	0.0668749	0.613677	1	0.106518	0.419927	1	0.039643	0.763131	1	-0.281454	0.0324075	0.505647	-0.272384	0.0357955	0.942219	-0.370865	0.00450465	0.205172	0.00907071	0.944885	1	-0.0894107	0.49822	0.989742	-0.0984814	0.449455	0.999752	-0.126246	0.331409	0.999622	-0.140707	0.280345	1	-0.617025	3.805e-06	3.6238e-05	-0.014461	0.911566	0.998412	-0.490779
PNEG_00749	-0.0631851	0.52951	1	-0.0512365	0.608678	1	0.0612447	0.535837	1	0.0119486	0.905264	1	0.12443	0.209919	1	0.112481	0.255039	1	-0.185136	0.0630969	0.508979	-0.211848	0.0285842	0.942219	-0.305536	0.00182399	0.145796	-0.0267123	0.786275	1	-0.1204	0.227328	0.989742	-0.0936879	0.333558	0.999752	0.0699776	0.45773	0.999622	-0.149339	0.119552	1	-0.786854	1.63492e-14	1.54887e-12	-0.219316	0.0204486	0.998412	-0.856831
PNEG_00750	0.0828035	0.293193	1	0.00969554	0.902208	1	0.0810572	0.300887	1	-0.0731079	0.351211	1	-0.00174622	0.982107	1	0.0713617	0.360226	1	0.090818	0.252519	0.692168	0.119645	0.12241	0.942219	0.121435	0.118711	0.540368	0.0288275	0.709033	1	0.030617	0.693301	0.989742	0.00178948	0.981134	0.999752	0.0272248	0.719757	0.999622	0.119333	0.11554	1	0.126447	0.0979037	0.178187	0.0921078	0.219942	0.998412	0.0992221
PNEG_00751	0.0141842	0.887172	1	-0.044566	0.655989	1	0.0580676	0.558553	1	-0.0587502	0.556343	1	0.0438834	0.657841	1	0.102634	0.300646	1	0.0736784	0.463442	0.806141	0.0541403	0.582796	0.974118	0.0589952	0.551198	0.839913	-0.019538	0.842664	1	-0.0146832	0.881934	0.997388	0.00485488	0.960043	0.999752	0.0527656	0.582398	0.999622	-0.0343838	0.721911	1	-0.256156	0.00924726	0.027287	-0.0871494	0.362661	0.998412	-0.308922
PNEG_00752	0.167087	0.278424	1	0.031968	0.836556	1	0.147766	0.335746	1	-0.135119	0.377947	1	-0.0193211	0.898708	1	0.115798	0.447937	1	-0.185504	0.231441	0.679896	-0.12606	0.40304	0.963459	0.111893	0.455163	0.799213	0.0594438	0.697652	1	0.297397	0.0505436	0.989742	0.237953	0.107274	0.999752	-0.0919066	0.535183	0.999622	-0.00324818	0.982505	1	-0.301144	0.0474467	0.0995072	0.0886584	0.548056	0.998412	-0.209237
PNEG_00753	-0.0593482	0.772935	1	-0.00834038	0.967395	1	-0.117491	0.566588	1	0.0510078	0.803234	1	-0.0581428	0.777423	1	-0.109151	0.592689	1	0.0969212	0.631357	0.884511	0.0499881	0.798884	0.984638	0.0873661	0.657438	0.887464	-0.0469331	0.810182	1	-0.00955516	0.961162	0.999583	0.0373779	0.844239	0.999752	-0.0546918	0.76755	0.999622	0.0149443	0.935655	1	-0.114186	0.545519	0.660791	0.069636	0.704729	0.998412	-0.0594944
PNEG_00754	-0.136222	0.367815	1	-0.0672528	0.654178	1	-0.0851354	0.56979	1	0.068969	0.648483	1	0.0510864	0.735047	1	-0.0178827	0.90499	1	0.000784333	0.995961	0.999292	-0.0492762	0.744326	0.979706	-0.122414	0.42273	0.781227	-0.0500605	0.741337	1	-0.123198	0.421466	0.989742	-0.073138	0.624402	0.999752	0.055337	0.702084	0.999622	-0.00203935	0.988833	1	-0.735497	2.23436e-06	2.32476e-05	-0.0573764	0.69019	0.998412	-0.790834
PNEG_00755	0.0126139	0.950411	1	-0.13923	0.493707	1	0.135212	0.502614	1	-0.151844	0.455036	1	0.122598	0.542955	1	0.274442	0.174546	1	-0.183466	0.364366	0.759227	-0.159315	0.425846	0.963459	-0.403863	0.0453415	0.411157	0.0241504	0.904517	1	-0.220397	0.277688	0.989742	-0.244547	0.223379	0.999752	0.0960416	0.630789	0.999622	0.0496174	0.804419	1	-0.603791	0.00325396	0.0115071	-0.0464243	0.81572	0.998412	-0.699833
PNEG_00756	-0.00490685	0.974247	1	0.101454	0.501469	1	-0.0932745	0.539261	1	0.10636	0.480691	1	-0.0883676	0.560539	1	-0.194728	0.196463	1	0.0375959	0.80527	0.937572	0.0114109	0.93929	0.995829	0.136407	0.362256	0.742841	-0.026185	0.861352	1	0.0988115	0.509562	0.989742	0.124997	0.395468	0.999752	-0.0493389	0.735052	0.999622	0.0136555	0.925416	1	-0.480278	0.00138929	0.00572905	0.0629943	0.664498	0.998412	-0.430939
PNEG_00757	-0.0642273	0.670039	1	-0.0213913	0.886524	1	0.0839981	0.571601	1	0.0428359	0.775685	1	0.148225	0.319575	1	0.105389	0.476633	1	-0.0574949	0.706732	0.905698	-0.0544803	0.714135	0.979205	0.0961793	0.516802	0.823953	0.00301466	0.983952	1	0.153674	0.304012	0.989742	0.15066	0.299895	0.999752	-0.0453721	0.75131	0.999622	-0.192006	0.185119	1	-0.208898	0.153798	0.252127	-0.146634	0.308582	0.998412	-0.163526
PNEG_00758	-0.164876	0.204657	1	-0.136769	0.290096	1	0.0281289	0.825133	1	0.0281073	0.829683	1	0.193005	0.133751	1	0.164898	0.197663	1	-0.104118	0.428277	0.792142	-0.0246428	0.845878	0.991404	-0.165727	0.197988	0.626385	0.0794751	0.53586	1	-0.0616093	0.636375	0.989742	-0.141084	0.261358	0.999752	0.00202157	0.986901	0.999622	0.0380426	0.75791	1	-0.140624	0.265364	0.385295	0.036021	0.768067	0.998412	-0.142646
PNEG_00759	-0.138427	0.372521	1	-0.170833	0.270752	1	-0.0826411	0.591019	1	-0.0324061	0.83568	1	0.0557861	0.718772	1	0.0881922	0.568879	1	-0.267854	0.0850836	0.542632	-0.179896	0.233101	0.942219	-0.183914	0.225417	0.654964	0.0879588	0.567803	1	0.0839408	0.587628	0.989742	-0.004018	0.978641	0.999752	0.0756392	0.600971	0.999622	-0.0430702	0.767735	1	-0.493406	0.00106389	0.00467075	-0.118709	0.410815	0.998412	-0.569045
PNEG_00760	-0.0139809	0.911241	1	-0.0308042	0.805802	1	0.0373043	0.765036	1	-0.0168233	0.893178	1	0.0512851	0.681114	1	0.0681084	0.584877	1	-0.0658639	0.611058	0.874448	0.0749166	0.554755	0.972967	0.119635	0.346546	0.735284	0.14078	0.269477	1	0.185499	0.146467	0.989742	0.0447186	0.720602	0.999752	-0.0492544	0.695674	0.999622	0.065467	0.602671	1	1.31123e-05	0.999917	1	0.114721	0.359779	0.998412	0.0492675
PNEG_00761	-0.0813261	0.513948	1	-0.0597315	0.63086	1	-0.106539	0.391302	1	0.0215946	0.862387	1	-0.0252133	0.839583	1	-0.046808	0.706407	1	0.0753916	0.549669	0.851137	-0.0374128	0.76416	0.979706	-0.0116245	0.925924	0.981834	-0.112804	0.365212	1	-0.0870161	0.486034	0.989742	0.0257883	0.8347	0.999752	-0.163152	0.197886	0.999622	-0.0284026	0.822249	1	-0.000303175	0.998096	1	0.134749	0.286526	0.998412	0.162849
PNEG_00762	0.185742	0.34068	1	0.2413	0.21402	1	0.21709	0.263096	1	0.0555578	0.772873	1	0.0313476	0.870499	1	-0.0242102	0.899412	1	0.151716	0.445151	0.80165	0.283131	0.145509	0.942219	0.119496	0.542831	0.836227	0.131414	0.497147	1	-0.0322198	0.869034	0.997388	-0.163634	0.391952	0.999752	0.0493682	0.797132	0.999622	0.172431	0.368501	1	-0.52888	0.00796565	0.0243846	0.123063	0.517596	0.998412	-0.578248
PNEG_00763	0.0856346	0.569468	1	-0.0144855	0.923465	1	0.0608023	0.685686	1	-0.10012	0.505388	1	-0.0248322	0.868317	1	0.0752878	0.615754	1	0.113777	0.454358	0.802014	0.0238186	0.874389	0.992601	-0.0163235	0.914069	0.977554	-0.089958	0.549635	1	-0.1301	0.388791	0.989742	-0.0401421	0.78837	0.999752	0.0952012	0.522965	0.999622	0.0780971	0.601122	1	-0.546404	0.000363973	0.00186387	-0.0171041	0.90823	0.998412	-0.641605
PNEG_00764	0.141899	0.480858	1	-0.0404778	0.842071	1	-0.244543	0.233757	1	-0.182377	0.364123	1	-0.386442	0.0571976	1	-0.204065	0.319614	1	-0.395586	0.0566436	0.507886	0.0110918	0.954866	0.995829	-0.143727	0.469822	0.808864	0.406677	0.04518	1	0.251859	0.221059	0.989742	-0.154819	0.425206	0.999752	-0.0731723	0.712203	0.999622	-0.0803355	0.687034	1	-0.446384	0.0314929	0.072676	-0.0071632	0.971176	0.998412	-0.373212
PNEG_00765	-0.0300616	0.827701	1	-0.00897418	0.948127	1	0.00263935	0.984716	1	0.0210874	0.878527	1	0.0327009	0.812429	1	0.0116135	0.932752	1	-0.038257	0.781921	0.929973	-0.0197488	0.885506	0.992966	0.0292838	0.831092	0.95133	0.0185082	0.892844	1	0.0675408	0.623365	0.989742	0.0490326	0.719388	0.999752	-0.0034332	0.979893	0.999622	0.0740025	0.586969	1	0.438082	0.00125883	0.00533151	0.0774357	0.568811	0.998412	0.441515
PNEG_00766	-0.140096	0.25598	1	-0.0996328	0.416733	1	-0.156105	0.20332	1	0.0404627	0.743367	1	-0.0160095	0.896952	1	-0.0564723	0.646066	1	-0.127982	0.292539	0.709122	-0.19117	0.108634	0.942219	-0.196988	0.100175	0.517403	-0.0631884	0.599796	1	-0.0690067	0.568752	0.989742	-0.00581835	0.960887	0.999752	0.152863	0.182331	0.999622	0.0965979	0.401881	1	-0.199658	0.0900216	0.166194	-0.0562651	0.620648	0.998412	-0.352521
PNEG_00767	0.0433429	0.650981	1	0.119249	0.211134	1	0.0410161	0.667415	1	0.0759063	0.424884	1	-0.00232678	0.980503	1	-0.0782331	0.409073	1	0.150573	0.117845	0.581153	0.117652	0.215345	0.942219	0.0851535	0.372064	0.749644	-0.0329206	0.727702	1	-0.0654194	0.491022	0.989742	-0.0324988	0.728573	0.999752	-0.0033961	0.971135	0.999622	0.0309362	0.742043	1	-0.113489	0.232427	0.34835	0.0343323	0.713397	0.998412	-0.110093
PNEG_00768	0.0633126	0.462039	1	0.0764495	0.374011	1	-0.0245318	0.775614	1	0.0131369	0.878417	1	-0.0878444	0.306724	1	-0.100981	0.239537	1	0.195331	0.0247345	0.498503	0.175451	0.0422855	0.942219	0.246328	0.00438293	0.203527	-0.0198796	0.817475	1	0.0509974	0.55407	0.989742	0.070877	0.407664	0.999752	-0.027969	0.744642	0.999622	-0.0117671	0.891113	1	0.135636	0.114594	0.202522	0.0162019	0.850167	0.998412	0.163605
PNEG_00769	-0.112009	0.448436	1	-0.0963181	0.513177	1	-0.0191763	0.895751	1	0.0156905	0.915572	1	0.0928323	0.527878	1	0.0771418	0.598729	1	-0.249721	0.0879655	0.542632	-0.199385	0.163519	0.942219	-0.471146	0.0012098	0.125782	0.0503362	0.72901	1	-0.221425	0.133909	0.989742	-0.271761	0.0600128	0.999752	0.177572	0.202606	0.999622	0.0793423	0.571439	1	-0.660644	6.3326e-06	5.64291e-05	-0.0982295	0.478114	0.998412	-0.838215
PNEG_00770	-0.21258	0.105885	1	-0.0523442	0.685682	1	-0.11641	0.368481	1	0.160235	0.222501	1	0.0961692	0.464437	1	-0.0640662	0.620321	1	0.144001	0.272917	0.700209	0.198215	0.118777	0.942219	0.0785076	0.542157	0.836227	0.0542138	0.667154	1	-0.0654937	0.608333	0.989742	-0.119707	0.332024	0.999752	-0.158629	0.193914	0.999622	0.0738775	0.54131	1	-0.168476	0.175068	0.279612	0.232506	0.0544514	0.998412	-0.0098469
PNEG_00771	0.00468713	0.956684	1	-0.00217455	0.979847	1	-0.00917832	0.914843	1	-0.00686168	0.936364	1	-0.0138655	0.871453	1	-0.00700377	0.934698	1	0.0655563	0.453862	0.802014	0.0481228	0.572699	0.972967	1.09546e-05	0.999898	1	-0.0174334	0.837911	1	-0.0655453	0.445688	0.989742	-0.0481119	0.565377	0.999752	0.119312	0.150648	0.999622	0.0428679	0.608559	1	-0.0810215	0.341608	0.467976	-0.0764442	0.3533	0.998412	-0.200334
PNEG_00772	0.0143655	0.868427	1	0.0041151	0.962099	1	-0.0112926	0.896098	1	-0.0102504	0.905651	1	-0.0256581	0.766375	1	-0.0154077	0.858197	1	0.0465586	0.590476	0.866596	0.0601606	0.480215	0.964396	0.00406567	0.962147	0.990617	0.013602	0.873207	1	-0.0424929	0.619933	0.989742	-0.0560949	0.506134	0.999752	0.00401386	0.962073	0.999622	-0.0207746	0.806212	1	-0.354026	4.09262e-05	0.000287762	-0.0247885	0.768521	0.998412	-0.35804
PNEG_00773	0.204538	0.149605	1	0.207497	0.143507	1	0.0800443	0.572972	1	0.00295917	0.983295	1	-0.124494	0.37891	1	-0.127453	0.367327	1	0.317148	0.0262346	0.498503	0.193611	0.17297	0.942219	0.0527036	0.711705	0.911715	-0.123537	0.382252	1	-0.264444	0.062416	0.989742	-0.140908	0.318688	0.999752	0.0311569	0.825518	0.999622	-0.114463	0.419576	1	-0.325126	0.0227573	0.0562679	-0.14562	0.303101	0.998412	-0.356283
PNEG_00774	-0.056104	0.528084	1	-0.0597899	0.500563	1	-0.10268	0.247138	1	-0.00368583	0.966931	1	-0.046576	0.600204	1	-0.0428902	0.628734	1	0.028824	0.746283	0.917088	0.00677835	0.938385	0.995829	-0.0429205	0.626493	0.874838	-0.0220456	0.801694	1	-0.0717445	0.416393	0.989742	-0.0496989	0.567239	0.999752	-0.069488	0.424425	0.999622	-0.113013	0.19596	1	-0.205495	0.0199948	0.0506553	-0.0435254	0.617233	0.998412	-0.136007
PNEG_00775	-0.124872	0.390134	1	-0.262136	0.0728272	1	0.0921623	0.518866	1	-0.137265	0.350375	1	0.217034	0.131083	1	0.354299	0.0142608	1	-0.25054	0.0808845	0.53724	-0.146418	0.294563	0.949386	-0.152306	0.277962	0.688214	0.104123	0.463579	1	0.0982345	0.491327	0.989742	-0.00588816	0.966182	0.999752	0.23199	0.0869333	0.999622	0.137682	0.312631	1	0.241618	0.0769973	0.146507	-0.0943079	0.482452	0.998412	0.00962729
PNEG_00776	-0.0948411	0.449471	1	0.0351285	0.777521	1	-0.149147	0.233258	1	0.12997	0.297713	1	-0.0543063	0.665474	1	-0.184276	0.138929	1	-0.0711806	0.571656	0.856057	-0.204428	0.0993462	0.942219	-0.198292	0.111545	0.53581	-0.133248	0.285823	1	-0.127112	0.310772	0.989742	0.00613612	0.960404	0.999752	-0.046734	0.707047	0.999622	-0.0920332	0.461852	1	-0.851987	1.42544e-10	4.98213e-09	-0.0452992	0.715717	0.998412	-0.805253
PNEG_00777	0.239865	0.311453	1	0.0423114	0.859762	1	-0.0696832	0.77202	1	-0.197554	0.400665	1	-0.309549	0.189837	1	-0.111995	0.638823	1	0.0921098	0.707496	0.906079	0.0898729	0.705955	0.979205	0.0924825	0.699576	0.90676	-0.00223689	0.992482	1	0.000372702	0.998755	1	0.00260959	0.991001	0.999752	-0.124819	0.584575	0.999622	-0.0552872	0.808735	1	-0.517512	0.0306652	0.0711307	0.0695319	0.76021	0.998412	-0.392692
PNEG_00778	0.0330359	0.777821	1	-0.10091	0.390107	1	-0.0515984	0.659286	1	-0.133945	0.253192	1	-0.0846343	0.468842	1	0.0493112	0.673873	1	0.0773062	0.513974	0.830945	0.0750782	0.520917	0.969302	0.00587543	0.960135	0.990113	-0.00222808	0.984786	1	-0.0714308	0.543012	0.989742	-0.0692027	0.550549	0.999752	0.00345767	0.975933	0.999622	-0.0593526	0.605849	1	-0.339614	0.00356997	0.0124655	-0.0628103	0.583444	0.998412	-0.343072
PNEG_00779	-0.0537011	0.523818	1	-0.11931	0.157058	1	-0.0695375	0.407484	1	-0.0656093	0.437172	1	-0.0158364	0.850594	1	0.0497729	0.554202	1	-0.0141767	0.865975	0.956586	-0.033922	0.68179	0.974707	-0.124401	0.135387	0.561471	-0.0197453	0.811881	1	-0.110224	0.187039	0.989742	-0.0904791	0.271419	0.999752	0.0262604	0.746945	0.999622	-0.0242867	0.76632	1	-0.0259871	0.75182	0.829023	-0.0505471	0.533689	0.998412	-0.0522475
PNEG_00780	-0.0533385	0.741037	1	0.0368585	0.818093	1	-0.100421	0.532693	1	0.090197	0.574258	1	-0.0470826	0.770302	1	-0.13728	0.391219	1	-0.00108424	0.9947	0.99864	0.140837	0.374932	0.958664	0.048998	0.75956	0.929205	0.141921	0.372754	1	0.0500823	0.755135	0.989742	-0.0918389	0.556104	0.999752	-0.215101	0.164744	0.999622	-0.180046	0.245765	1	-0.020456	0.895078	0.929748	0.035055	0.82161	0.998412	0.194645
PNEG_00781	-0.124931	0.570006	1	-0.122598	0.576451	1	-0.123559	0.572627	1	0.00233294	0.991557	1	0.00137258	0.995022	1	-0.000960362	0.99651	1	-0.122423	0.575788	0.858673	-0.140668	0.513801	0.968127	0.0539976	0.801552	0.939625	-0.0182447	0.932997	1	0.176421	0.414947	0.989742	0.194665	0.360808	0.999752	-0.0122132	0.953633	0.999622	0.109529	0.601613	1	0.354605	0.090191	0.166194	0.121742	0.559979	0.998412	0.366819
PNEG_00782	-0.0231862	0.889649	1	-0.00239493	0.988531	1	-0.231241	0.168724	1	0.0207913	0.900703	1	-0.208055	0.215689	1	-0.228846	0.171965	1	0.289685	0.084968	0.542632	0.0636568	0.702678	0.977247	0.186488	0.26317	0.675758	-0.226028	0.17015	1	-0.103197	0.530873	0.989742	0.122832	0.451778	0.999752	-0.0449465	0.780651	0.999622	-0.0123657	0.939032	1	-0.0726282	0.656084	0.751719	0.0325808	0.839582	0.998412	-0.0276817
PNEG_00783	0.0505602	0.643441	1	0.114017	0.29567	1	-0.0604605	0.579973	1	0.063457	0.56008	1	-0.111021	0.308945	1	-0.174478	0.109176	1	0.133238	0.2235	0.677451	0.112237	0.302233	0.949386	0.00763692	0.944215	0.98778	-0.0210003	0.846704	1	-0.125601	0.24909	0.989742	-0.1046	0.334168	0.999752	0.0331696	0.759623	0.999622	0.040579	0.708448	1	-0.112476	0.302394	0.425564	0.0074094	0.945404	0.998412	-0.145645
PNEG_00784	-0.0634266	0.732389	1	-0.0210217	0.909363	1	-0.0254465	0.890132	1	0.0424049	0.818781	1	0.0379801	0.837026	1	-0.00442477	0.980794	1	-0.120825	0.522414	0.834038	0.0530504	0.772249	0.981394	0.118413	0.518973	0.82554	0.173875	0.347703	1	0.239238	0.197092	0.989742	0.0653622	0.716146	0.999752	-0.0818904	0.647159	0.999622	-0.117802	0.512301	1	0.11882	0.507209	0.62726	-0.0359119	0.841137	0.998412	0.20071
PNEG_00785	0.135162	0.189409	1	0.14827	0.148439	1	0.0891001	0.385372	1	0.0131077	0.897189	1	-0.046062	0.649911	1	-0.0591698	0.558326	1	0.0970538	0.355113	0.750679	0.0775077	0.44774	0.963459	0.143654	0.160284	0.583441	-0.019546	0.847618	1	0.0466005	0.647559	0.989742	0.0661465	0.503981	0.999752	-0.074096	0.456322	0.999622	0.0903364	0.361231	1	-0.173759	0.0878696	0.162805	0.164432	0.0945738	0.998412	-0.0996634
PNEG_00786	0.150162	0.104483	1	0.0205557	0.82544	1	0.0403748	0.662845	1	-0.129606	0.157778	1	-0.109787	0.228391	1	0.0198192	0.829188	1	-0.0112466	0.906464	0.96924	-0.0404257	0.661074	0.974707	-0.0725689	0.436049	0.787952	-0.0291791	0.753203	1	-0.0613223	0.5131	0.989742	-0.0321432	0.721501	0.999752	-0.0787664	0.384673	0.999622	-0.108562	0.235101	1	-0.231495	0.0138531	0.0378671	-0.0297952	0.742629	0.998412	-0.152728
PNEG_00787	0.0119461	0.916702	1	0.015685	0.890649	1	-0.0049712	0.965218	1	0.00373887	0.973838	1	-0.0169173	0.881948	1	-0.0206562	0.85595	1	0.0513934	0.655463	0.894016	0.0467048	0.682282	0.974707	-0.0525528	0.646584	0.885021	-0.00468857	0.96722	1	-0.103946	0.364443	0.989742	-0.0992577	0.381914	0.999752	-0.0926386	0.413747	0.999622	-0.0815311	0.47258	1	-0.519787	6.56534e-06	5.83586e-05	0.0111075	0.921932	0.998412	-0.427149
PNEG_00788	-0.062894	0.617793	1	0.0356877	0.774962	1	0.0544543	0.661208	1	0.0985817	0.431069	1	0.117348	0.346418	1	0.0187666	0.879127	1	0.101241	0.414134	0.78716	0.0425443	0.725755	0.979205	-0.215752	0.0814323	0.491126	-0.0586966	0.627217	1	-0.316993	0.0102093	0.835306	-0.258297	0.0323681	0.999752	-0.0431605	0.714139	0.999622	-0.00413926	0.972032	1	0.0650406	0.583599	0.693276	0.0390212	0.739358	0.998412	0.108201
PNEG_00789	-0.00689736	0.958964	1	-0.126569	0.348481	1	0.136797	0.29773	1	-0.119671	0.374732	1	0.143694	0.273352	1	0.263366	0.0462742	1	-0.095885	0.482312	0.814187	-0.130507	0.321249	0.949386	-0.05957	0.651423	0.885329	-0.034622	0.795369	1	0.036315	0.786034	0.99131	0.070937	0.581719	0.999752	-0.0188675	0.878206	0.999622	-0.137068	0.272471	1	0.000590827	0.996235	0.999535	-0.118201	0.338793	0.998412	0.0194583
PNEG_00790	-0.0656339	0.820418	1	-0.0375683	0.896606	1	-0.178475	0.537052	1	0.0280656	0.922668	1	-0.112841	0.696354	1	-0.140906	0.626005	1	-0.0378185	0.895958	0.964219	-0.00968936	0.973258	0.996864	-0.141057	0.625641	0.874815	0.0281291	0.922483	1	-0.103238	0.721074	0.989742	-0.131367	0.649431	0.999752	-0.0347058	0.904394	0.999622	-0.112893	0.696063	1	0.0688331	0.811733	0.871529	-0.078187	0.786709	0.998412	0.103539
PNEG_00791	-0.0715108	0.627241	1	0.0829452	0.567492	1	0.0243723	0.866635	1	0.154456	0.28897	1	0.0958832	0.510533	1	-0.0585728	0.683163	1	-0.144743	0.305347	0.713172	-0.0198405	0.884205	0.992966	-0.0807928	0.556792	0.841805	0.124903	0.366179	1	0.0639505	0.646565	0.989742	-0.0609523	0.650233	0.999752	0.0265033	0.84111	0.999622	-0.139207	0.298816	1	0.39915	0.00236807	0.00882684	-0.16571	0.211437	0.998412	0.372647
PNEG_00792	0.0323965	0.8303	1	0.0352884	0.815201	1	-0.00300102	0.984137	1	0.00289193	0.9847	1	-0.0353975	0.814351	1	-0.0382895	0.799265	1	0.127073	0.394197	0.775894	-0.0466743	0.753265	0.979706	0.118063	0.426141	0.782441	-0.173747	0.241195	1	-0.00900997	0.951495	0.998781	0.164737	0.263913	0.999752	-0.0934419	0.524868	0.999622	0.0623061	0.671209	1	0.859845	3.54317e-09	8.07305e-08	0.155748	0.288127	0.998412	0.953287
PNEG_00793	0.0945489	0.35174	1	0.0784825	0.438721	1	0.0875196	0.386013	1	-0.0160664	0.87307	1	-0.00702934	0.944056	1	0.00903708	0.927984	1	-0.0653529	0.522432	0.834038	-0.104525	0.294148	0.949386	-0.0631864	0.527424	0.829527	-0.0391723	0.696605	1	0.00216655	0.982854	0.999583	0.0413388	0.673896	0.999752	0.0891115	0.356495	0.999622	0.0500769	0.606532	1	-0.0745671	0.450835	0.577838	-0.0390346	0.683899	0.998412	-0.163679
PNEG_00796	-0.0581521	0.721211	1	-0.0169109	0.917253	1	-0.0354778	0.827382	1	0.0412412	0.800093	1	0.0226743	0.889224	1	-0.0185669	0.909087	1	0.158953	0.327576	0.728396	0.0267843	0.868575	0.992601	-0.119714	0.460837	0.802967	-0.132168	0.413567	1	-0.278666	0.0856139	0.989742	-0.146498	0.364698	0.999752	0.0766299	0.634091	0.999622	0.0389769	0.808906	1	-0.541854	0.000864155	0.003963	-0.037653	0.814859	0.998412	-0.618484
PNEG_00797	-0.170631	0.250394	1	0.02074	0.886945	1	-0.14535	0.323013	1	0.191371	0.194705	1	0.0252806	0.865049	1	-0.16609	0.255888	1	0.210753	0.147172	0.609687	0.01262	0.929787	0.993834	0.127873	0.371612	0.749642	-0.198133	0.161557	1	-0.0828792	0.557881	0.989742	0.115253	0.407722	0.999752	0.0448437	0.743481	0.999622	0.12501	0.361537	1	0.521859	0.000115914	0.000715767	0.0801665	0.553616	0.998412	0.477015
PNEG_00798	-0.0634535	0.708557	1	0.0067689	0.968148	1	-0.137272	0.418563	1	0.0702224	0.678861	1	-0.073819	0.663748	1	-0.144041	0.395592	1	-0.0934001	0.582475	0.861508	0.026372	0.875909	0.992664	0.0594985	0.724812	0.91491	0.119772	0.479008	1	0.152899	0.366534	0.989742	0.0331265	0.843974	0.999752	0.0745263	0.657574	0.999622	0.0882654	0.599803	1	0.308889	0.0661621	0.129871	0.0137391	0.934766	0.998412	0.234363
PNEG_00799	0.0171106	0.813264	1	0.0573726	0.426943	1	-0.0553968	0.443982	1	0.040262	0.576687	1	-0.0725075	0.315752	1	-0.112769	0.117579	1	0.117397	0.105397	0.569804	0.0975919	0.172832	0.942219	-0.00175512	0.980562	0.995088	-0.0198049	0.781525	1	-0.119152	0.0972792	0.989742	-0.099347	0.161379	0.999752	-0.0907244	0.202599	0.999622	-0.0600187	0.399951	1	0.235966	0.000888929	0.0040457	0.0307057	0.666046	0.998412	0.32669
PNEG_00800	0.112975	0.465282	1	0.147943	0.335967	1	-0.0176228	0.909576	1	0.0349677	0.817997	1	-0.130598	0.394495	1	-0.165566	0.27732	1	-0.0929332	0.543357	0.848638	-0.145079	0.327737	0.949386	-0.170928	0.253184	0.675273	-0.0521454	0.728334	1	-0.077995	0.606586	0.989742	-0.0258496	0.860167	0.999752	-0.23103	0.120629	0.999622	-0.00285269	0.98453	1	-0.407254	0.00841535	0.0253729	0.228177	0.122822	0.998412	-0.176224
PNEG_00801	0.0194338	0.881805	1	0.0395963	0.761684	1	0.0318229	0.807301	1	0.0201624	0.877199	1	0.0123891	0.924302	1	-0.00777331	0.952409	1	-0.0509337	0.696481	0.899976	-0.023344	0.857189	0.991404	-0.133613	0.304515	0.707351	0.0275897	0.831858	1	-0.0826791	0.525884	0.989742	-0.110269	0.394469	0.999752	-0.0104577	0.935303	0.999622	-0.104315	0.419099	1	-0.362544	0.0052577	0.0172856	-0.0938577	0.466414	0.998412	-0.352086
PNEG_00802	0.158671	0.0730925	1	0.0446157	0.614773	1	0.0679645	0.442596	1	-0.114055	0.196614	1	-0.0907066	0.303718	1	0.0233488	0.791483	1	0.0683927	0.441589	0.800677	0.130675	0.137985	0.942219	0.182692	0.0382874	0.399521	0.0622821	0.479399	1	0.114299	0.194735	0.989742	0.0520174	0.551539	0.999752	-0.0225147	0.795661	0.999622	-0.0556009	0.523166	1	0.091091	0.295582	0.417482	-0.0330862	0.703413	0.998412	0.113606
PNEG_00803	-0.0291014	0.854148	1	0.122279	0.437621	1	0.0829841	0.598229	1	0.15138	0.336725	1	0.112086	0.476759	1	-0.0392945	0.802058	1	0.106847	0.502377	0.823933	0.245052	0.119182	0.942219	0.178304	0.258615	0.675273	0.138205	0.378727	1	0.0714577	0.650215	0.989742	-0.0667474	0.667807	0.999752	0.111425	0.473397	0.999622	0.126985	0.414439	1	0.409648	0.00830854	0.0251774	0.01556	0.919893	0.998412	0.298224
PNEG_00804	0.0578774	0.562943	1	0.0854242	0.392327	1	-0.037314	0.709158	1	0.0275468	0.782236	1	-0.0951914	0.340359	1	-0.122738	0.218065	1	0.154897	0.128022	0.600597	0.0853175	0.397398	0.961447	-0.0124665	0.902116	0.975097	-0.0695799	0.488614	1	-0.167364	0.097583	0.989742	-0.0977839	0.328421	0.999752	-0.013259	0.895548	0.999622	-0.0836208	0.409697	1	-0.446291	1.57126e-05	0.000125981	-0.0703618	0.485982	0.998412	-0.433032
PNEG_00805	-0.0288615	0.649571	1	-0.0304107	0.631614	1	-0.0302129	0.633238	1	-0.00154917	0.980521	1	-0.00135145	0.982977	1	0.000197721	0.997506	1	-0.071518	0.260703	0.693035	-0.110137	0.0795857	0.942219	-0.150548	0.0170414	0.314442	-0.038619	0.540478	1	-0.0790301	0.21235	0.989742	-0.0404111	0.518605	0.999752	-0.0344197	0.577876	0.999622	-0.0669553	0.280404	1	0.138064	0.0258231	0.0621827	-0.0325357	0.598703	0.998412	0.172483
PNEG_00806	0.0420249	0.863478	1	-0.00139436	0.995448	1	0.0481437	0.843674	1	-0.0434193	0.858903	1	0.0061188	0.979993	1	0.0495381	0.839102	1	-0.190152	0.437302	0.799038	-0.0424468	0.861573	0.992508	0.0136783	0.955212	0.990113	0.147705	0.545095	1	0.20383	0.403916	0.989742	0.0561251	0.817216	0.999752	-0.26529	0.273778	0.999622	-0.150032	0.535842	1	0.283638	0.240828	0.35855	0.115259	0.634632	0.998412	0.548929
PNEG_00807	0.02216	0.918708	1	0.0359047	0.868619	1	0.0621794	0.774444	1	0.0137447	0.9495	1	0.0400195	0.853642	1	0.0262747	0.903571	1	0.0908627	0.676027	0.896147	0.143198	0.509263	0.968127	0.0892058	0.681183	0.897606	0.0523351	0.809352	1	-0.00165691	0.99391	1	-0.053992	0.803165	0.999752	-0.25613	0.237101	0.999622	-0.0323983	0.881051	1	0.111586	0.606291	0.713954	0.223732	0.301641	0.998412	0.367717
PNEG_00808	0.107065	0.460166	1	0.0683934	0.637017	1	0.103501	0.474408	1	-0.0386715	0.789076	1	-0.00356392	0.980297	1	0.0351076	0.807761	1	0.00573553	0.969053	0.991441	0.132798	0.363077	0.954072	0.114721	0.43323	0.786498	0.127062	0.384758	1	0.108985	0.457128	0.989742	-0.0180769	0.900599	0.999752	0.061861	0.670184	0.999622	0.0277943	0.848592	1	-0.391467	0.00806242	0.0245972	-0.0340667	0.814115	0.998412	-0.453328
PNEG_00809	0.206422	0.225881	1	0.0188981	0.91176	1	0.128923	0.449395	1	-0.187523	0.271114	1	-0.0774985	0.649064	1	0.110025	0.518447	1	0.107311	0.529706	0.839692	0.167436	0.326021	0.949386	0.185259	0.277311	0.687448	0.0601251	0.72426	1	0.077948	0.647524	0.989742	0.0178228	0.916606	0.999752	0.096433	0.570705	0.999622	0.00268744	0.987398	1	0.674552	7.20383e-05	0.000469815	-0.0937455	0.581395	0.998412	0.578119
PNEG_00810	-0.160087	0.202708	1	-0.0809558	0.516575	1	0.0544796	0.659429	1	0.079131	0.529274	1	0.214566	0.0850653	1	0.135435	0.273706	1	-0.186758	0.131101	0.600597	-0.0869967	0.470888	0.963459	-0.136133	0.26231	0.675732	0.0997612	0.414219	1	0.0506247	0.680552	0.989742	-0.0491364	0.681943	0.999752	-0.0930476	0.428785	0.999622	-0.107805	0.360942	1	-0.361582	0.00262481	0.00954475	-0.0147576	0.900218	0.998412	-0.268534
PNEG_00811	-0.183581	0.130794	1	-0.0167854	0.888893	1	-0.135311	0.261663	1	0.166796	0.168812	1	0.0482707	0.691419	1	-0.118525	0.32435	1	0.00575432	0.961521	0.988898	0.0132279	0.91003	0.993411	-0.0840862	0.476177	0.811798	0.00747362	0.94921	1	-0.0898405	0.447538	0.989742	-0.0973141	0.401732	0.999752	-0.0449289	0.696007	0.999622	-0.0437607	0.704351	1	-0.0937025	0.42053	0.548716	0.00116823	0.991881	0.998412	-0.0487736
PNEG_00812	0.0102991	0.918769	1	0.0299182	0.766657	1	0.100439	0.317706	1	0.0196191	0.845597	1	0.0901404	0.369512	1	0.0705213	0.4819	1	-0.0489664	0.629871	0.88403	-0.0175249	0.861541	0.992508	-0.0439489	0.66281	0.889782	0.0314415	0.755018	1	0.00501755	0.960408	0.999583	-0.026424	0.791473	0.999752	-0.256994	0.010699	0.999622	-0.153785	0.126425	1	-0.266405	0.00858762	0.0257843	0.103209	0.306195	0.998412	-0.00941128
PNEG_00813	0.00138423	0.987676	1	0.031217	0.727291	1	0.054884	0.539367	1	0.0298328	0.738864	1	0.0534997	0.549537	1	0.0236669	0.790981	1	0.103527	0.24803	0.692168	0.0954328	0.28446	0.949386	0.0967855	0.278321	0.688628	-0.00809448	0.927604	1	-0.00674179	0.939756	0.998555	0.00135269	0.987838	0.999752	-0.0247713	0.779469	0.999622	-0.0542243	0.540382	1	-0.0527019	0.552498	0.666106	-0.029453	0.73911	0.998412	-0.0279306
PNEG_00814	-0.122118	0.236106	1	-0.045796	0.656516	1	-0.0566968	0.581801	1	0.0763216	0.458959	1	0.0654208	0.525439	1	-0.0109009	0.915658	1	-0.0172684	0.866888	0.956586	-0.00152651	0.988145	0.998335	0.0647352	0.528737	0.829752	0.0157419	0.87828	1	0.0820036	0.425122	0.989742	0.0662617	0.518092	0.999752	-0.0362567	0.723572	0.999622	0.00141587	0.988983	1	-0.308479	0.00270649	0.00980216	0.0376725	0.713112	0.998412	-0.272222
PNEG_00815	0.0130821	0.947111	1	-0.0898895	0.649972	1	-0.19248	0.333012	1	-0.102972	0.602271	1	-0.205562	0.30001	1	-0.102591	0.606553	1	0.00567209	0.977568	0.993276	0.00105351	0.995704	0.999034	-0.0472691	0.810865	0.942867	-0.00461858	0.981237	1	-0.0529412	0.789438	0.991476	-0.0483226	0.801352	0.999752	-0.0521243	0.782057	0.999622	0.0602423	0.74865	1	0.0120591	0.949543	0.967846	0.112367	0.547165	0.998412	0.0641834
PNEG_00816	-0.0430283	0.673931	1	-0.0784721	0.442664	1	-0.0189001	0.852521	1	-0.0354437	0.729085	1	0.0241282	0.812622	1	0.0595719	0.558192	1	0.150989	0.138636	0.604174	0.153717	0.124945	0.942219	0.194922	0.0522688	0.419082	0.0027279	0.978167	1	0.0439327	0.660179	0.989742	0.0412048	0.674502	0.999752	-0.0394054	0.683002	0.999622	-0.0129526	0.893397	1	0.680113	8.97582e-13	5.77017e-11	0.0264528	0.783457	0.998412	0.719519
PNEG_00817	-0.0658949	0.403995	1	-0.0571857	0.467978	1	-0.00678565	0.9311	1	0.00870917	0.912153	1	0.0591092	0.452223	1	0.0504001	0.520647	1	-0.0894507	0.261587	0.693035	-0.0699196	0.37204	0.958664	-0.0506148	0.519435	0.825592	0.0195311	0.804261	1	0.0388358	0.623206	0.989742	0.0193048	0.803743	0.999752	0.0075949	0.92163	0.999622	-0.0938086	0.22708	1	0.184598	0.0169876	0.0444444	-0.101403	0.189149	0.998412	0.177004
PNEG_00818	0.0463247	0.6808	1	-0.0187519	0.867799	1	0.0289211	0.796984	1	-0.0650767	0.562963	1	-0.0174036	0.876809	1	0.047673	0.671233	1	0.0816255	0.466187	0.806164	-0.0641122	0.565251	0.972967	-0.166793	0.136104	0.562543	-0.145738	0.190867	1	-0.248418	0.0263355	0.911612	-0.102681	0.356279	0.999752	0.0173213	0.875889	0.999622	-0.0343697	0.757128	1	0.00861569	0.938324	0.958832	-0.051691	0.640878	0.998412	-0.00870564
PNEG_00819	0.0282065	0.77153	1	-0.0291844	0.763974	1	0.136369	0.156629	1	-0.0573909	0.553995	1	0.108162	0.260141	1	0.165553	0.0849754	1	-0.00599852	0.950428	0.986794	-0.0132204	0.889171	0.992966	-0.10161	0.287698	0.694883	-0.0072219	0.939481	1	-0.0956118	0.31837	0.989742	-0.0883899	0.348045	0.999752	-0.0690957	0.460103	0.999622	-0.0662414	0.480036	1	0.262505	0.0048624	0.016208	0.00285436	0.975639	0.998412	0.331601
PNEG_00820	0.0271983	0.74135	1	0.00105557	0.989771	1	-0.0267341	0.74515	1	-0.0261427	0.750371	1	-0.0539324	0.51115	1	-0.0277897	0.734737	1	0.163971	0.048605	0.507886	0.149174	0.0683461	0.942219	0.100381	0.22258	0.651599	-0.0147972	0.855756	1	-0.0635908	0.437277	0.989742	-0.0487936	0.544604	0.999752	-0.0420203	0.600892	0.999622	-0.0134761	0.866996	1	0.0816926	0.311068	0.436247	0.0285443	0.721617	0.998412	0.123713
PNEG_00821	-0.0544496	0.576725	1	-0.0420496	0.665988	1	0.0434702	0.654417	1	0.0124001	0.898798	1	0.0979199	0.31373	1	0.0855198	0.378271	1	-0.0997668	0.306895	0.713172	-0.0475265	0.622895	0.974707	-0.0812873	0.40166	0.76806	0.0522403	0.590215	1	0.0184794	0.849344	0.997352	-0.0337608	0.725862	0.999752	-0.0481343	0.616166	0.999622	-0.0284371	0.767358	1	0.20575	0.0320525	0.0736839	0.0196973	0.837297	0.998412	0.253884
PNEG_00822	-0.148331	0.270106	1	-0.23828	0.0773005	1	-0.0885367	0.506492	1	-0.0899485	0.508002	1	0.0597947	0.656126	1	0.149743	0.266172	1	-0.229054	0.0849561	0.542632	-0.104175	0.420057	0.963459	-0.187829	0.149528	0.575107	0.124879	0.341573	1	0.0412249	0.755554	0.989742	-0.0836542	0.515471	0.999752	0.166973	0.191	0.999622	0.0195277	0.879616	1	0.123403	0.339755	0.466304	-0.147445	0.245761	0.998412	-0.0435697
PNEG_00823	-0.158289	0.420908	1	-0.0435136	0.823231	1	-0.112375	0.564354	1	0.114776	0.55903	1	0.0459146	0.815354	1	-0.0688611	0.723622	1	-0.233645	0.216695	0.671921	-0.280279	0.130887	0.942219	-0.503995	0.00751682	0.233281	-0.0466336	0.804425	1	-0.270349	0.157565	0.989742	-0.223716	0.233405	0.999752	0.0312569	0.865359	0.999622	-0.0934824	0.615243	1	-0.630225	0.00113738	0.00489782	-0.124739	0.49877	0.998412	-0.661482
PNEG_00824	-0.135314	0.311219	1	0.042409	0.748496	1	0.0472522	0.720261	1	0.177723	0.181476	1	0.182567	0.168838	1	0.00484322	0.970581	1	-0.103812	0.426878	0.792142	-0.0617032	0.63084	0.974707	-0.0272811	0.832149	0.952237	0.0421083	0.74457	1	0.0765304	0.554712	0.989742	0.034422	0.786825	0.999752	0.164047	0.193174	0.999622	0.155987	0.217088	1	0.044286	0.728236	0.810407	-0.00806006	0.948629	0.998412	-0.119761
PNEG_00825	0.0894325	0.33574	1	0.062635	0.499901	1	0.0464964	0.616019	1	-0.0267975	0.771921	1	-0.0429361	0.64188	1	-0.0161386	0.861134	1	0.100931	0.286469	0.709122	0.05941	0.524343	0.971507	0.0368765	0.694047	0.902989	-0.0415211	0.655614	1	-0.0640545	0.493451	0.989742	-0.0225334	0.806799	0.999752	-0.00128909	0.98901	0.999622	0.0366435	0.695838	1	0.226678	0.0154538	0.0413941	0.0379326	0.683736	0.998412	0.227967
PNEG_00826	-0.067458	0.574424	1	-0.0694959	0.562293	1	-0.0265409	0.824277	1	-0.0020379	0.986468	1	0.0409171	0.732579	1	0.042955	0.719375	1	0.0262122	0.826758	0.945768	-0.00221435	0.985063	0.998335	-0.0698025	0.55716	0.841805	-0.0284266	0.810232	1	-0.0960147	0.419781	0.989742	-0.0675882	0.565162	0.999752	0.0232341	0.843027	0.999622	-0.00997914	0.932438	1	-0.144271	0.224769	0.339986	-0.0332132	0.776617	0.998412	-0.167505
PNEG_00827	0.00248061	0.983052	1	-0.0119771	0.91829	1	-0.0835977	0.474022	1	-0.0144578	0.901432	1	-0.0860783	0.460944	1	-0.0716206	0.539482	1	0.0960971	0.41022	0.784874	0.0121388	0.916989	0.993411	0.0517391	0.657	0.887464	-0.0839583	0.470837	1	-0.044358	0.703329	0.989742	0.0396002	0.733367	0.999752	-0.0959818	0.40911	0.999622	-0.112499	0.333552	1	0.390528	0.000770799	0.00357587	-0.0165172	0.887061	0.998412	0.486509
PNEG_00828	-0.15037	0.122879	1	-0.0883715	0.362118	1	-0.138569	0.152945	1	0.0619985	0.525169	1	0.0118006	0.903726	1	-0.050198	0.605045	1	0.0164069	0.865975	0.956586	-0.0873667	0.362249	0.953983	-0.106618	0.26861	0.681212	-0.103774	0.279959	1	-0.123025	0.202509	0.989742	-0.0192516	0.839748	0.999752	0.0386594	0.681656	0.999622	-0.0263731	0.780733	1	0.0459623	0.628745	0.731571	-0.0650325	0.489142	0.998412	0.00730292
PNEG_00829	-0.0496093	0.71937	1	-0.0449492	0.74473	1	-0.0630227	0.64799	1	0.00466002	0.973075	1	-0.0134134	0.922598	1	-0.0180734	0.895826	1	0.0856355	0.535029	0.840976	0.0466518	0.735184	0.979706	-0.0891973	0.518062	0.824867	-0.0389837	0.77743	1	-0.174833	0.205161	0.989742	-0.135849	0.324466	0.999752	0.0313775	0.819874	0.999622	-0.0676327	0.623687	1	-0.077287	0.575164	0.686763	-0.0990102	0.472425	0.998412	-0.108664
PNEG_00830	0.0935963	0.542069	1	0.0191233	0.90088	1	-0.0468948	0.76006	1	-0.074473	0.627422	1	-0.140491	0.359905	1	-0.0660181	0.667083	1	0.0229402	0.881149	0.959676	-0.0699071	0.648127	0.974707	-0.199937	0.192376	0.618579	-0.0928473	0.544496	1	-0.222877	0.146245	0.989742	-0.13003	0.395856	0.999752	0.00203989	0.989333	0.999622	-0.196618	0.198024	1	-0.717935	2.83501e-06	2.79618e-05	-0.198658	0.193132	0.998412	-0.719975
PNEG_00831	0.00380736	0.984864	1	-0.0849413	0.672144	1	0.00223869	0.991098	1	-0.0887487	0.658349	1	-0.00156867	0.993762	1	0.08718	0.663957	1	-0.134796	0.501761	0.823933	-0.196784	0.326487	0.949386	-0.265088	0.186372	0.612172	-0.0619883	0.757334	1	-0.130292	0.51618	0.989742	-0.0683035	0.733434	0.999752	-0.0328285	0.869835	0.999622	-0.166805	0.405187	1	-0.404729	0.0435477	0.0929294	-0.133977	0.503699	0.998412	-0.3719
PNEG_00832	0.066792	0.65705	1	0.0946411	0.528446	1	-0.0412972	0.783741	1	0.0278491	0.852483	1	-0.108089	0.471475	1	-0.135938	0.364173	1	0.216768	0.148114	0.61008	0.0906426	0.542585	0.972967	0.122268	0.412269	0.772022	-0.126125	0.394627	1	-0.0945002	0.524336	0.989742	0.0316251	0.830108	0.999752	0.0564979	0.69954	0.999622	0.112364	0.442935	1	-0.175698	0.234869	0.351572	0.0558664	0.701584	0.998412	-0.232196
PNEG_00833	0.0687734	0.721481	1	0.000370278	0.998469	1	0.0233261	0.90371	1	-0.0684032	0.722736	1	-0.0454473	0.813495	1	0.0229558	0.905166	1	-0.111912	0.561503	0.851808	-0.093313	0.626896	0.974707	-0.106872	0.578131	0.852578	0.0185987	0.922947	1	0.00503979	0.979114	0.999583	-0.0135589	0.943617	0.999752	0.0849501	0.656645	0.999622	0.023875	0.900672	1	0.323741	0.0902065	0.166194	-0.0610752	0.74906	0.998412	0.238791
PNEG_00834	0.06983	0.652983	1	0.075141	0.628371	1	-0.0641583	0.679616	1	0.005311	0.972689	1	-0.133988	0.388077	1	-0.139299	0.369346	1	0.160536	0.30231	0.711265	0.14274	0.357626	0.949584	-0.00523569	0.973135	0.992822	-0.0177956	0.908603	1	-0.165772	0.285821	0.989742	-0.147976	0.339262	0.999752	0.00204239	0.98948	0.999622	-0.103295	0.505445	1	-0.849896	5.78694e-08	9.13727e-07	-0.105338	0.496543	0.998412	-0.851939
PNEG_00835	-0.0663789	0.65756	1	-0.0279721	0.851554	1	-0.0490316	0.742728	1	0.0384068	0.797431	1	0.0173474	0.907645	1	-0.0210594	0.887801	1	-0.0517397	0.728299	0.913022	-0.164666	0.266241	0.949386	-0.237484	0.110021	0.535538	-0.112927	0.44673	1	-0.185744	0.212254	0.989742	-0.0728173	0.622903	0.999752	0.0598684	0.685074	0.999622	0.0236568	0.872918	1	-0.229733	0.123283	0.213992	-0.0362116	0.805869	0.998412	-0.289602
PNEG_00836	-0.336082	0.0676197	1	-0.397645	0.0308153	1	-0.292957	0.107666	1	-0.0615627	0.743197	1	0.0431251	0.81656	1	0.104688	0.573847	1	-0.414269	0.0255848	0.498503	-0.197266	0.267162	0.949386	-0.0630586	0.722386	0.913057	0.217003	0.237569	1	0.351211	0.0555685	0.989742	0.134208	0.444634	0.999752	0.0947507	0.584147	0.999622	0.0554732	0.749999	1	-0.587786	0.0013443	0.00559477	-0.0392775	0.819145	0.998412	-0.682537
PNEG_00837	-0.0408417	0.729141	1	0.151306	0.197099	1	0.0680662	0.561995	1	0.192147	0.101614	1	0.108908	0.353776	1	-0.0832394	0.476054	1	0.213873	0.0682477	0.510015	0.0659643	0.571849	0.972967	-0.000888024	0.993949	0.999222	-0.147909	0.203215	1	-0.214761	0.0655942	0.989742	-0.0668523	0.564492	0.999752	0.0603578	0.604003	0.999622	-0.0587847	0.614872	1	-0.447281	0.00015982	0.000937057	-0.119143	0.305683	0.998412	-0.507639
PNEG_00838	0.122414	0.223173	1	0.159786	0.111015	1	0.0700361	0.485286	1	0.0373727	0.708182	1	-0.0523777	0.600238	1	-0.0897504	0.368092	1	0.168778	0.0993359	0.556157	0.222251	0.027819	0.942219	0.319155	0.00158909	0.13902	0.0534733	0.595054	1	0.150377	0.135113	0.989742	0.0969035	0.328817	0.999752	0.000493505	0.996049	0.999622	0.0629438	0.52787	1	0.192772	0.0533426	0.109048	0.0624503	0.529314	0.998412	0.192278
PNEG_00839	-0.00744493	0.961405	1	0.0970852	0.524655	1	0.0623198	0.682712	1	0.10453	0.493051	1	0.0697647	0.647005	1	-0.0347654	0.818015	1	-0.21041	0.179652	0.629537	0.129847	0.387984	0.96051	-0.0945654	0.535847	0.834403	0.340257	0.026169	1	0.115845	0.455729	0.989742	-0.224413	0.13164	0.999752	0.0447319	0.763294	0.999622	-0.127732	0.395531	1	-0.223752	0.142397	0.238989	-0.172464	0.246608	0.998412	-0.268484
PNEG_00840	0.028298	0.855562	1	0.050866	0.742627	1	0.0776667	0.614635	1	0.022568	0.883853	1	0.0493687	0.748284	1	0.0268008	0.861197	1	-0.21174	0.19236	0.641592	-0.25815	0.103211	0.942219	-0.141798	0.370416	0.749578	-0.0464101	0.773505	1	0.0699421	0.664274	0.989742	0.116352	0.458973	0.999752	0.0695199	0.643563	0.999622	-0.0727932	0.6315	1	-0.229322	0.137511	0.232631	-0.142313	0.343181	0.998412	-0.298842
PNEG_00841	0.062756	0.57175	1	-0.045125	0.686236	1	0.0438404	0.69069	1	-0.107881	0.330032	1	-0.0189157	0.862493	1	0.0889653	0.418427	1	-0.206196	0.0688082	0.510015	-0.0396482	0.710211	0.979205	-0.0584813	0.587253	0.857303	0.166547	0.129482	1	0.147714	0.182684	0.989742	-0.0188331	0.856415	0.999752	-0.00968623	0.924422	0.999622	0.0452755	0.658007	1	-0.0215246	0.83672	0.890391	0.0549617	0.585869	0.998412	-0.0118384
PNEG_00842	-0.00797209	0.946049	1	0.0588482	0.616402	1	-0.0845544	0.472669	1	0.0668203	0.569379	1	-0.0765823	0.515304	1	-0.143403	0.221789	1	0.196594	0.0969942	0.552499	0.187258	0.11052	0.942219	0.26628	0.0233426	0.326978	-0.00933634	0.936315	1	0.0696859	0.55119	0.989742	0.0790222	0.49496	0.999752	0.102436	0.374128	0.999622	0.147807	0.199958	1	0.321624	0.00527011	0.0173106	0.0453719	0.692478	0.998412	0.219188
PNEG_00843	0.1695	0.429221	1	0.33884	0.107971	1	0.0416584	0.846366	1	0.16934	0.41329	1	-0.127841	0.545095	1	-0.297182	0.152279	1	-0.233698	0.269522	0.697867	-0.161826	0.424239	0.963459	-0.262458	0.20183	0.63347	0.071872	0.729685	1	-0.0287599	0.891599	0.997388	-0.100632	0.618127	0.999752	0.286474	0.145381	0.999622	0.308942	0.117616	1	-0.269033	0.199248	0.309444	0.0224676	0.906237	0.998412	-0.555507
PNEG_00846	-0.228377	0.243857	1	-0.226528	0.245848	1	-0.0205318	0.914462	1	0.00184922	0.992568	1	0.207846	0.285362	1	0.205996	0.287757	1	0.0121466	0.950583	0.986794	-0.131141	0.493433	0.967736	-0.344487	0.0789422	0.489986	-0.143287	0.455804	1	-0.356633	0.0698369	0.989742	-0.213346	0.26705	0.999752	0.0252457	0.89308	0.999622	-0.154482	0.419636	1	-0.728828	0.000395157	0.0019896	-0.179728	0.341092	0.998412	-0.754074
PNEG_00847	0.0451631	0.601686	1	-0.0720638	0.406204	1	-0.0185349	0.830161	1	-0.117227	0.175603	1	-0.063698	0.459935	1	0.053529	0.535743	1	-0.0824351	0.345645	0.743663	0.00526768	0.951041	0.995829	0.109702	0.201082	0.63167	0.0877028	0.309389	1	0.192137	0.0259734	0.911612	0.104435	0.217322	0.999752	0.0667197	0.428726	0.999622	0.0659973	0.434792	1	0.256122	0.0024115	0.00894988	-0.000722438	0.99313	0.999237	0.189402
PNEG_00848	-0.0482488	0.568524	1	-0.0175901	0.834825	1	-0.0386787	0.64618	1	0.0306587	0.716606	1	0.00957018	0.909673	1	-0.0210885	0.802001	1	0.131766	0.120246	0.588116	0.0343372	0.682078	0.974707	0.0791255	0.346217	0.735284	-0.0974292	0.243507	1	-0.0526409	0.529482	0.989742	0.0447883	0.588214	0.999752	-0.0812081	0.326486	0.999622	-0.138801	0.0950612	1	-0.0600321	0.471577	0.59505	-0.0575932	0.487346	0.998412	0.021176
PNEG_00849	0.0142529	0.880125	1	-0.164345	0.0840756	1	-0.00544563	0.953884	1	-0.178598	0.0600674	1	-0.0196985	0.834039	1	0.1589	0.0931674	1	-0.212859	0.0244297	0.498503	-0.265699	0.00425675	0.942219	-0.185171	0.0465974	0.413179	-0.0528398	0.574682	1	0.0276878	0.768961	0.989742	0.0805276	0.384582	0.999752	-0.0349949	0.696073	0.999622	-0.0750161	0.404227	1	-0.112979	0.21229	0.324795	-0.0400212	0.654962	0.998412	-0.0779839
PNEG_00850	0.114518	0.172659	1	0.0380351	0.651019	1	0.0741656	0.376027	1	-0.0764826	0.360291	1	-0.0403522	0.628085	1	0.0361305	0.664889	1	-0.0030384	0.971458	0.991564	0.118078	0.155437	0.942219	0.123447	0.13888	0.564931	0.121117	0.146107	1	0.126486	0.130392	0.989742	0.00536871	0.947667	0.999752	-0.027476	0.735205	0.999622	-0.0459955	0.572495	1	0.261652	0.00125277	0.0053121	-0.0185195	0.819439	0.998412	0.289128
PNEG_00851	-0.00398817	0.966007	1	0.0597175	0.521259	1	0.0224464	0.80935	1	0.0637057	0.493496	1	0.0264346	0.776145	1	-0.0372711	0.686946	1	0.188067	0.0459546	0.507886	0.174545	0.0594126	0.942219	0.182234	0.049919	0.415685	-0.0135222	0.883046	1	-0.00583293	0.949598	0.998781	0.00768923	0.932365	0.999752	-0.101924	0.265043	0.999622	-0.0674151	0.461817	1	-0.195988	0.0348147	0.0784802	0.0345094	0.70568	0.998412	-0.0940635
PNEG_00852	-0.0166953	0.896585	1	-0.098211	0.444777	1	-0.0728937	0.570111	1	-0.0815156	0.525917	1	-0.0561984	0.661515	1	0.0253172	0.843731	1	-0.371695	0.00388494	0.385013	-0.228856	0.0728451	0.942219	-0.149258	0.242258	0.668299	0.142839	0.266319	1	0.222438	0.0835881	0.989742	0.0795985	0.532131	0.999752	-0.205506	0.105522	0.999622	-0.167739	0.186669	1	0.0298038	0.814386	0.873336	0.037767	0.766357	0.998412	0.23531
PNEG_00853	-0.0363743	0.707467	1	-0.0366261	0.704938	1	-0.0232527	0.809444	1	-0.000251771	0.997925	1	0.0131216	0.891849	1	0.0133734	0.889551	1	0.0647065	0.50595	0.825865	0.0210599	0.825787	0.98902	-0.111764	0.247425	0.673684	-0.0436466	0.648033	1	-0.17647	0.0676199	0.989742	-0.132824	0.161848	0.999752	-0.0967453	0.30896	0.999622	-0.0733122	0.441765	1	0.116996	0.218962	0.333444	0.0234331	0.805244	0.998412	0.213741
PNEG_00854	-0.056435	0.675057	1	-0.0317315	0.813212	1	-0.104902	0.435031	1	0.0247034	0.854245	1	-0.0484671	0.718714	1	-0.0731706	0.585698	1	-0.0519116	0.700521	0.902954	-0.0910933	0.494387	0.967736	-0.119471	0.372115	0.749644	-0.0391818	0.769649	1	-0.0675592	0.615072	0.989742	-0.0283775	0.830642	0.999752	0.0919291	0.485393	0.999622	0.0118654	0.92856	1	-0.226371	0.0913026	0.167699	-0.0800637	0.542279	0.998412	-0.3183
PNEG_00855	0.0259137	0.862923	1	0.114442	0.441238	1	-0.0134553	0.928254	1	0.0885285	0.549829	1	-0.039369	0.791429	1	-0.127897	0.385474	1	-0.15476	0.306885	0.713172	0.0698028	0.62858	0.974707	-0.0663412	0.650645	0.885329	0.224563	0.126418	1	0.0884186	0.553116	0.989742	-0.136144	0.337001	0.999752	0.0149554	0.916196	0.999622	-0.107552	0.455251	1	0.0904972	0.528877	0.646505	-0.122508	0.389312	0.998412	0.0755418
PNEG_00856	0.0121772	0.930535	1	-0.0298166	0.830958	1	-0.0360839	0.795674	1	-0.0419938	0.763306	1	-0.0482611	0.728667	1	-0.00626729	0.964063	1	0.11005	0.432939	0.794588	0.0780954	0.571031	0.972967	0.223822	0.103915	0.523627	-0.0319543	0.816106	1	0.113772	0.406946	0.989742	0.145727	0.279119	0.999752	-0.0146149	0.913942	0.999622	-0.0245616	0.856397	1	0.0985923	0.468257	0.592939	-0.00994666	0.941211	0.998412	0.113207
PNEG_00857	-0.292749	0.114501	1	-0.232375	0.207956	1	-0.039073	0.830527	1	0.0603733	0.746619	1	0.253676	0.170079	1	0.193302	0.293342	1	-0.43171	0.018506	0.489358	-0.274915	0.124365	0.942219	-0.340096	0.0588823	0.443347	0.156794	0.390754	1	0.0916133	0.618177	0.989742	-0.065181	0.716395	0.999752	0.117081	0.508759	0.999622	0.0370092	0.835362	1	-0.237468	0.189591	0.297527	-0.080072	0.649943	0.998412	-0.354549
PNEG_00858	0.0133125	0.886876	1	0.0439116	0.63802	1	-0.052931	0.571215	1	0.0305992	0.742753	1	-0.0662435	0.478027	1	-0.0968427	0.298374	1	0.11371	0.233255	0.684365	0.0116356	0.901803	0.992966	0.000780644	0.993422	0.999006	-0.102074	0.277812	1	-0.112929	0.231763	0.989742	-0.010855	0.907415	0.999752	0.000335681	0.997148	0.999622	-0.0275976	0.769719	1	-0.185069	0.0525766	0.107788	-0.0279333	0.765665	0.998412	-0.185405
PNEG_00859	-0.047369	0.862061	1	-0.0883281	0.745902	1	0.140804	0.597865	1	-0.0409591	0.880799	1	0.188173	0.4818	1	0.229132	0.391625	1	-0.370766	0.178699	0.628954	-0.104639	0.6885	0.974707	-0.0968217	0.712335	0.911892	0.266127	0.325632	1	0.273944	0.314326	0.989742	0.00781693	0.97577	0.999752	-0.111288	0.658908	0.999622	-0.236964	0.353589	1	-0.290027	0.263855	0.38441	-0.125676	0.621582	0.998412	-0.178739
PNEG_00860	-0.234762	0.121354	1	-0.295211	0.0516819	1	-0.24156	0.108805	1	-0.0604496	0.694231	1	-0.00679862	0.964488	1	0.053651	0.725626	1	-0.0386898	0.798969	0.932525	-0.0194959	0.895183	0.992966	0.0466124	0.75323	0.925971	0.0191939	0.897414	1	0.0853023	0.567397	0.989742	0.0661083	0.64878	0.999752	0.179381	0.208827	0.999622	0.125618	0.381615	1	0.50897	0.000343089	0.00176952	-0.0537636	0.703309	0.998412	0.329588
PNEG_00861	-0.0759823	0.612807	1	-0.0153205	0.918101	1	0.13517	0.357651	1	0.0606618	0.685138	1	0.211153	0.152485	1	0.150491	0.304	1	0.0411912	0.778818	0.929315	0.0600609	0.673666	0.974707	0.064376	0.653477	0.886288	0.0188697	0.894818	1	0.0231848	0.871647	0.997388	0.00431509	0.9753	0.999752	0.110434	0.420718	0.999622	0.114306	0.406339	1	0.135392	0.328983	0.454118	0.00387187	0.977221	0.998412	0.0249583
PNEG_00862	-0.0135281	0.914281	1	-0.11235	0.3722	1	-0.0971303	0.439387	1	-0.0988218	0.432438	1	-0.0836022	0.505645	1	0.0152196	0.903721	1	-0.132129	0.288234	0.709122	-0.0647282	0.598077	0.974118	-0.180714	0.143331	0.568398	0.0674008	0.585144	1	-0.0485849	0.695575	0.989742	-0.115986	0.343845	0.999752	0.0174753	0.884939	0.999622	-0.0446975	0.712079	1	0.261424	0.0303529	0.0704969	-0.0621728	0.60636	0.998412	0.243949
PNEG_00863	-0.588172	0.0389633	1	-0.32729	0.235762	1	-0.404962	0.143328	1	0.260881	0.370036	1	0.18321	0.529897	1	-0.0776718	0.783752	1	0.437467	0.121765	0.58963	0.358648	0.192643	0.942219	0.274963	0.323872	0.720606	-0.0788184	0.765958	1	-0.162504	0.544799	0.989742	-0.0836858	0.74804	0.999752	-0.0307705	0.904565	0.999622	0.179828	0.479456	1	-0.0186397	0.943107	0.9629	0.210599	0.402677	0.998412	0.0121308
PNEG_00864	-0.0722622	0.561738	1	-0.0546138	0.660148	1	-0.14021	0.259599	1	0.0176484	0.887262	1	-0.0679481	0.585691	1	-0.0855965	0.491147	1	-0.199506	0.105274	0.569804	-0.0816978	0.498803	0.967736	-0.3376	0.00576973	0.218018	0.117808	0.334278	1	-0.138094	0.26351	0.989742	-0.255902	0.0346354	0.999752	-0.0299455	0.807929	0.999622	-0.101044	0.414758	1	-0.35852	0.00453418	0.0152981	-0.0710988	0.564069	0.998412	-0.328575
PNEG_00865	-0.216877	0.0804508	1	-0.132704	0.282975	1	-0.155725	0.207324	1	0.0841723	0.498288	1	0.0611518	0.622446	1	-0.0230205	0.852402	1	-0.139938	0.258805	0.693035	-0.139135	0.256392	0.949386	-0.422193	0.00065127	0.125673	0.000803024	0.994802	1	-0.282255	0.023374	0.889085	-0.283058	0.0215484	0.999752	0.0723487	0.557474	0.999622	0.0717267	0.561628	1	-0.22739	0.0694296	0.135033	-0.000621921	0.99596	0.999401	-0.299739
PNEG_00866	-0.0140642	0.879083	1	0.00524273	0.954686	1	-0.0673871	0.465421	1	0.019307	0.834225	1	-0.0533229	0.563484	1	-0.0726298	0.430453	1	0.103906	0.265843	0.696674	0.078345	0.395997	0.961447	0.102801	0.266484	0.680288	-0.025561	0.781436	1	-0.00110517	0.990451	1	0.0244558	0.788687	0.999752	-0.0373571	0.680812	0.999622	0.0473663	0.601904	1	0.362165	6.22542e-05	0.000412735	0.0847234	0.349206	0.998412	0.399522
PNEG_00867	-0.124884	0.369201	1	0.0356163	0.796727	1	0.0192869	0.888959	1	0.1605	0.247208	1	0.144171	0.298145	1	-0.0163295	0.905646	1	0.164727	0.230269	0.679896	0.16247	0.232649	0.942219	0.126384	0.354547	0.739959	-0.00225642	0.986736	1	-0.0383432	0.778175	0.989742	-0.0360868	0.789102	0.999752	0.0370092	0.782592	0.999622	0.0326432	0.807971	1	-0.605051	9.71514e-06	8.15256e-05	-0.00436604	0.973975	0.998412	-0.64206
PNEG_00868	0.292465	0.0915239	1	0.238569	0.168805	1	0.100839	0.561991	1	-0.0538953	0.753027	1	-0.191625	0.264721	1	-0.13773	0.422912	1	0.0444582	0.798556	0.932525	-0.0216929	0.899635	0.992966	0.0361594	0.833758	0.952402	-0.0661511	0.700604	1	-0.00829875	0.961591	0.999583	0.0578523	0.73378	0.999752	-0.0758476	0.657635	0.999622	0.067047	0.694604	1	0.269723	0.113674	0.201392	0.142895	0.401301	0.998412	0.345571
PNEG_00869	-0.0833731	0.416257	1	-0.0845094	0.409148	1	-0.0541679	0.595648	1	-0.00113623	0.991167	1	0.0292052	0.775329	1	0.0303414	0.766455	1	-0.0981505	0.341187	0.738588	-0.122956	0.226415	0.942219	-0.163395	0.109705	0.535148	-0.0248052	0.808324	1	-0.0652449	0.525461	0.989742	-0.0404397	0.689677	0.999752	-0.0182098	0.858176	0.999622	-0.0545243	0.594081	1	-0.221287	0.0327657	0.0747505	-0.0363145	0.72127	0.998412	-0.203077
PNEG_00870	-0.0135487	0.861267	1	-0.00333753	0.965555	1	-0.0805769	0.297802	1	0.0102111	0.89485	1	-0.0670282	0.386266	1	-0.0772394	0.316577	1	0.0127405	0.871308	0.956586	-0.00270684	0.971909	0.996864	-0.0774625	0.31798	0.717547	-0.0154473	0.841117	1	-0.090203	0.246017	0.989742	-0.0747556	0.325033	0.999752	-0.0580424	0.441863	0.999622	-0.0249762	0.741242	1	-0.425761	5.25899e-08	8.41438e-07	0.0330662	0.66027	0.998412	-0.367718
PNEG_00871	0.114818	0.48948	1	0.148653	0.370817	1	-0.0604838	0.715842	1	0.0338349	0.838545	1	-0.175302	0.291269	1	-0.209137	0.207947	1	0.32712	0.0491209	0.507886	0.235226	0.156872	0.942219	0.156028	0.347889	0.736695	-0.091894	0.579981	1	-0.171092	0.303014	0.989742	-0.0791978	0.633315	0.999752	-0.15116	0.36284	0.999622	-0.0592787	0.721195	1	-0.20887	0.208912	0.320444	0.0918809	0.580169	0.998412	-0.0577103
PNEG_00872	-0.095782	0.530443	1	-0.19922	0.192366	1	-0.142597	0.349939	1	-0.103438	0.499014	1	-0.0468149	0.759226	1	0.0566229	0.711105	1	-0.299702	0.0512912	0.507886	-0.142807	0.348583	0.949584	-0.215021	0.159249	0.581281	0.156895	0.306082	1	0.0846806	0.581662	0.989742	-0.0722141	0.635344	0.999752	-0.000500818	0.997367	0.999622	-0.130108	0.392557	1	0.477221	0.00161101	0.00648387	-0.129607	0.393386	0.998412	0.477722
PNEG_00873	-0.0451302	0.771533	1	0.0291562	0.849922	1	0.00912769	0.952654	1	0.0742864	0.630362	1	0.0542579	0.72462	1	-0.0200285	0.895625	1	0.105711	0.503063	0.823933	0.00429886	0.977755	0.998275	-0.0334153	0.829921	0.950594	-0.101412	0.508779	1	-0.139126	0.369033	0.989742	-0.0377141	0.802932	0.999752	-0.152366	0.300958	0.999622	-0.149814	0.31142	1	-1.0462	1.23217e-10	4.43581e-09	0.00255236	0.98623	0.998412	-0.893836
PNEG_00874	-0.559114	0.109121	1	-0.663656	0.0590411	1	-0.0947783	0.77388	1	-0.104542	0.776887	1	0.464336	0.182546	1	0.568878	0.104988	1	0.2741	0.428417	0.792142	0.0122125	0.971402	0.996864	-0.0158047	0.963367	0.990617	-0.261887	0.431737	1	-0.289905	0.38914	0.989742	-0.0280172	0.932546	0.999752	0.0305458	0.926008	0.999622	0.213158	0.513435	1	-0.348137	0.318676	0.44412	0.182612	0.568761	0.998412	-0.378683
PNEG_00875	0.148191	0.292685	1	0.218716	0.117781	1	0.0615749	0.661741	1	0.0705249	0.609792	1	-0.0866165	0.533497	1	-0.157141	0.255129	1	0.312129	0.0295542	0.498503	0.243104	0.0832936	0.942219	0.234994	0.0960987	0.511013	-0.0690242	0.615893	1	-0.077134	0.577443	0.989742	-0.00810984	0.952192	0.999752	-0.024599	0.854818	0.999622	-0.0332909	0.80534	1	-0.37325	0.00755086	0.0232931	-0.00869194	0.948282	0.998412	-0.348651
PNEG_00876	0.0215503	0.829712	1	-0.00780818	0.937852	1	0.015246	0.878677	1	-0.0293585	0.76907	1	-0.00630432	0.949597	1	0.0230542	0.817086	1	0.0620631	0.534457	0.840976	-0.0147524	0.881334	0.992966	-0.0813233	0.413032	0.772022	-0.0768155	0.436798	1	-0.143386	0.148775	0.989742	-0.0665709	0.497915	0.999752	-0.00151947	0.987592	0.999622	-0.0715012	0.466188	1	-0.0366552	0.709771	0.796005	-0.0699817	0.473664	0.998412	-0.0351357
PNEG_00877	0.0861312	0.416406	1	0.0537573	0.611854	1	-0.0510942	0.630171	1	-0.0323739	0.759108	1	-0.137225	0.19441	1	-0.104851	0.321234	1	0.0105324	0.921586	0.973798	0.100642	0.339288	0.949386	-0.0280327	0.791492	0.937545	0.0901095	0.392938	1	-0.0385651	0.716476	0.989742	-0.128675	0.218193	0.999752	0.0364158	0.728288	0.999622	0.128943	0.218462	1	-0.255584	0.0165642	0.0435509	0.0925275	0.374345	0.998412	-0.292
PNEG_00878	0.122579	0.424422	1	0.170791	0.263324	1	0.165083	0.278421	1	0.0482117	0.750134	1	0.0425037	0.778351	1	-0.00570798	0.96969	1	0.204672	0.185141	0.633064	0.183982	0.223973	0.942219	0.167911	0.269749	0.681212	-0.0206897	0.89017	1	-0.0367612	0.807258	0.993638	-0.0160716	0.913199	0.999752	-0.0112971	0.938908	0.999622	0.0824987	0.57539	1	0.121173	0.413354	0.540922	0.0937958	0.521115	0.998412	0.13247
PNEG_00879	-0.149112	0.391453	1	-0.112578	0.51606	1	-0.170851	0.324444	1	0.0365335	0.83404	1	-0.0217396	0.9008	1	-0.0582731	0.737348	1	-0.244716	0.165505	0.620369	-0.137409	0.424999	0.963459	-0.176186	0.309171	0.708636	0.107308	0.539277	1	0.0685305	0.696649	0.989742	-0.038777	0.821169	0.999752	-0.0338535	0.839956	0.999622	-0.133977	0.427036	1	-0.286692	0.0932825	0.170639	-0.100123	0.551046	0.998412	-0.252839
PNEG_00880	0.0201805	0.797562	1	-0.0150644	0.848096	1	-0.0529917	0.500188	1	-0.0352448	0.653563	1	-0.0731721	0.351164	1	-0.0379273	0.628783	1	0.0821701	0.30111	0.711265	0.0162908	0.835481	0.991206	-0.12663	0.109556	0.535143	-0.0658793	0.40037	1	-0.2088	0.00824147	0.751987	-0.142921	0.0669173	0.999752	-0.00476119	0.951122	0.999622	-0.0569297	0.465573	1	-0.105056	0.181502	0.287465	-0.0521685	0.501378	0.998412	-0.100295
PNEG_00881	0.115754	0.358958	1	-0.0499824	0.69432	1	-0.0378386	0.765096	1	-0.165737	0.188596	1	-0.153593	0.221048	1	0.0121437	0.923531	1	-0.164459	0.194	0.643625	0.0275631	0.821218	0.98902	-0.217534	0.0801178	0.491126	0.192022	0.120985	1	-0.0530753	0.673905	0.989742	-0.245097	0.043607	0.999752	0.0514738	0.661139	0.999622	-0.0378807	0.748923	1	-0.170528	0.15617	0.255318	-0.0893544	0.445556	0.998412	-0.222002
PNEG_00882	0.0115791	0.892869	1	0.0198892	0.816824	1	-0.0151729	0.85968	1	0.00831015	0.922845	1	-0.026752	0.755104	1	-0.0350622	0.682285	1	0.0991139	0.251394	0.692168	0.138717	0.104891	0.942219	0.15681	0.0672943	0.47161	0.0396029	0.642963	1	0.0576957	0.500255	0.989742	0.0180928	0.830875	0.999752	-0.0496359	0.556846	0.999622	0.0654704	0.438046	1	0.318164	0.000159722	0.000937057	0.115106	0.171821	0.998412	0.3678
PNEG_00883	-0.065259	0.543747	1	0.0335612	0.752293	1	-0.0073571	0.944792	1	0.0988203	0.354391	1	0.0579019	0.587054	1	-0.0409183	0.698001	1	-0.0548323	0.609974	0.8741	0.0364098	0.725279	0.979205	-0.0268145	0.797804	0.938999	0.0912421	0.382677	1	0.0280178	0.790698	0.991816	-0.0632243	0.5338	0.999752	0.0301316	0.764648	0.999622	0.0539767	0.592913	1	0.117223	0.248595	0.367381	0.023845	0.811007	0.998412	0.0870911
PNEG_00884	-0.101736	0.251322	1	-0.0717544	0.415842	1	-0.0911124	0.300305	1	0.0299818	0.735454	1	0.0106239	0.904464	1	-0.019358	0.825917	1	0.0524825	0.562126	0.851808	0.0419816	0.63253	0.974707	0.0999943	0.256029	0.675273	-0.0105009	0.904786	1	0.0475118	0.589375	0.989742	0.0580127	0.495968	0.999752	-0.0444077	0.605847	0.999622	-0.0215803	0.802698	1	0.275726	0.00127914	0.00538585	0.0228273	0.789819	0.998412	0.320134
PNEG_00885	-0.0734278	0.480016	1	-0.0914571	0.378621	1	-0.108648	0.295067	1	-0.0180293	0.862437	1	-0.0352201	0.734721	1	-0.0171907	0.868525	1	-0.18689	0.0727955	0.513411	-0.110661	0.281282	0.949386	-0.0358897	0.726992	0.916287	0.0762299	0.46132	1	0.151001	0.144848	0.989742	0.0747708	0.463959	0.999752	-0.0197832	0.845479	0.999622	-0.0734311	0.470788	1	-0.0959321	0.348256	0.475435	-0.0536479	0.597065	0.998412	-0.0761489
PNEG_00886	-0.022214	0.746035	1	-0.0202261	0.767459	1	-0.00204799	0.976016	1	0.00198785	0.976818	1	0.020166	0.767235	1	0.0181782	0.789039	1	0.0638927	0.360087	0.755427	0.0360511	0.59723	0.974118	0.0497319	0.468122	0.807654	-0.0278417	0.682965	1	-0.0141608	0.83619	0.997352	0.0136809	0.837894	0.999752	-0.0424602	0.532252	0.999622	-0.0252689	0.71104	1	-0.123137	0.0756573	0.144722	0.0171913	0.799638	0.998412	-0.0806772
PNEG_00887	0.0372543	0.793046	1	0.0521977	0.712648	1	-0.188728	0.185707	1	0.0149434	0.915873	1	-0.225983	0.112399	1	-0.240926	0.0899379	1	0.147526	0.308117	0.713785	0.133233	0.350988	0.949584	0.103355	0.471202	0.808897	-0.014293	0.919996	1	-0.0441708	0.757244	0.989742	-0.0298778	0.832158	0.999752	-0.0350911	0.804021	0.999622	0.150805	0.284701	1	-0.0874199	0.540294	0.656449	0.185896	0.185466	0.998412	-0.0523288
PNEG_00888	0.0850665	0.407486	1	0.107167	0.296251	1	0.0277446	0.786915	1	0.0221006	0.829203	1	-0.0573218	0.575944	1	-0.0794225	0.437929	1	0.144617	0.160689	0.614969	0.121516	0.236103	0.942219	0.0325393	0.751658	0.925434	-0.0231006	0.821537	1	-0.112078	0.275004	0.989742	-0.088977	0.383679	0.999752	0.000998051	0.992217	0.999622	0.119407	0.24293	1	-0.190231	0.0645819	0.127815	0.118409	0.245883	0.998412	-0.191229
PNEG_00889	0.0361134	0.770626	1	0.00234077	0.98492	1	-0.0546804	0.658851	1	-0.0337726	0.784959	1	-0.0907938	0.463235	1	-0.0570212	0.644981	1	-0.0176019	0.887097	0.961561	-0.0805209	0.514464	0.968127	-0.167569	0.175781	0.600791	-0.062919	0.610762	1	-0.149967	0.22602	0.989742	-0.0870477	0.480595	0.999752	-0.0270559	0.82655	0.999622	-0.0362504	0.769267	1	-0.852269	1.05772e-11	5.01027e-10	-0.00919454	0.94061	0.998412	-0.825213
PNEG_00890	-0.0783104	0.624855	1	-0.169989	0.289279	1	-0.0552965	0.728822	1	-0.091679	0.568436	1	0.0230138	0.885507	1	0.114693	0.473727	1	-0.0476642	0.763745	0.922804	-0.035397	0.821252	0.98902	-0.218128	0.167169	0.595227	0.0122672	0.937785	1	-0.170463	0.281849	0.989742	-0.182731	0.242914	0.999752	0.118967	0.442136	0.999622	-0.0307192	0.843513	1	-0.166862	0.287484	0.409716	-0.149686	0.332854	0.998412	-0.285829
PNEG_00891	0.0946431	0.240365	1	0.121674	0.12968	1	0.0925886	0.248243	1	0.0270305	0.734644	1	-0.00205452	0.979419	1	-0.029085	0.71386	1	-0.00796241	0.922727	0.973798	-0.00525976	0.947641	0.995829	0.00346405	0.965669	0.990707	0.00270265	0.973186	1	0.0114265	0.887531	0.997388	0.00872381	0.911811	0.999752	-0.183293	0.0211274	0.999622	-0.112561	0.156927	1	-0.184695	0.0219991	0.0548074	0.070732	0.374255	0.998412	-0.00140272
PNEG_00892	-0.181613	0.365796	1	0.113846	0.557828	1	0.116492	0.546727	1	0.29546	0.134773	1	0.298105	0.129472	1	0.0026452	0.988887	1	-0.0487811	0.80287	0.93508	-0.0685245	0.7154	0.979205	-0.0532911	0.778187	0.935071	-0.0197434	0.917197	1	-0.00450997	0.981176	0.999583	0.0152335	0.933837	0.999752	0.172309	0.359311	0.999622	0.376509	0.0430835	1	0.112605	0.559672	0.673177	0.204199	0.257183	0.998412	-0.0597041
PNEG_00893	0.016084	0.850472	1	0.0505693	0.551861	1	-0.0354001	0.677517	1	0.0344853	0.684406	1	-0.0514841	0.544603	1	-0.0859694	0.309827	1	0.124811	0.153287	0.612027	0.0738979	0.389208	0.96051	0.234625	0.00614238	0.218018	-0.0509134	0.551318	1	0.109814	0.197747	0.989742	0.160728	0.0546485	0.999752	0.0760969	0.356145	0.999622	0.0247988	0.764786	1	0.0686445	0.409789	0.537624	-0.0512982	0.531987	0.998412	-0.00745249
PNEG_00894	-0.0258808	0.836064	1	-0.0279258	0.823288	1	-0.116627	0.351063	1	-0.00204496	0.986953	1	-0.0907466	0.468105	1	-0.0887016	0.47812	1	-0.119482	0.338662	0.737559	-0.0948831	0.446805	0.963459	-0.144031	0.248371	0.674311	0.024599	0.843729	1	-0.0245489	0.84411	0.997352	-0.0491479	0.693461	0.999752	-0.00894059	0.942745	0.999622	0.00913855	0.941486	1	-0.0470377	0.705694	0.792172	0.0180791	0.884507	0.998412	-0.0380971
PNEG_00895	-0.0208381	0.840757	1	-0.00338987	0.973898	1	-0.016772	0.871312	1	0.0174482	0.866264	1	0.00406613	0.968675	1	-0.0133821	0.897057	1	0.0539693	0.602414	0.87061	0.016647	0.871653	0.992601	0.0188463	0.855087	0.959275	-0.0373223	0.717178	1	-0.035123	0.733568	0.989742	0.00219923	0.982903	0.999752	-0.149637	0.142924	0.999622	-0.110702	0.278682	1	0.44624	1.15495e-05	9.53626e-05	0.0389356	0.703163	0.998412	0.595878
PNEG_00896	-0.0325431	0.884763	1	-0.05119	0.819407	1	-0.212151	0.347024	1	-0.0186469	0.933768	1	-0.179608	0.426288	1	-0.160962	0.475241	1	-0.413506	0.0694189	0.510015	-0.319254	0.148139	0.942219	-0.223946	0.31062	0.709087	0.0942528	0.678097	1	0.18956	0.404066	0.989742	0.0953072	0.665131	0.999752	0.059941	0.776383	0.999622	-0.214345	0.316815	1	-0.268852	0.214053	0.326937	-0.274286	0.196278	0.998412	-0.328793
PNEG_00897	-0.155703	0.590162	1	-0.0152225	0.957641	1	-0.0484786	0.86556	1	0.14048	0.626266	1	0.107224	0.709874	1	-0.0332561	0.90734	1	-0.00760091	0.979257	0.993276	-0.136272	0.636485	0.974707	0.190955	0.504115	0.819619	-0.128671	0.656372	1	0.198556	0.488614	0.989742	0.327227	0.246942	0.999752	0.150708	0.581041	0.999622	0.348364	0.200602	1	0.684261	0.0115586	0.0329723	0.197656	0.463262	0.998412	0.533553
PNEG_00898	-0.0462213	0.632414	1	-0.0876522	0.364329	1	-0.00482118	0.960139	1	-0.0414309	0.668197	1	0.0414001	0.66791	1	0.0828311	0.390666	1	-0.0978075	0.312243	0.717002	-0.0554724	0.564461	0.972967	-0.215018	0.0259684	0.340609	0.0423351	0.660737	1	-0.117211	0.225729	0.989742	-0.159546	0.0973359	0.999752	-0.060184	0.531463	0.999622	-0.10367	0.281722	1	-0.231548	0.0165863	0.0435526	-0.0434858	0.651244	0.998412	-0.171364
PNEG_00899	-0.0295596	0.756349	1	-0.0228277	0.81042	1	-8.9502e-05	0.999248	1	0.00673192	0.943618	1	0.0294701	0.756498	1	0.0227382	0.810702	1	0.0470933	0.621306	0.878557	0.000118462	0.999002	0.999557	0.00720729	0.939423	0.98778	-0.0469748	0.619756	1	-0.039886	0.674094	0.989742	0.00708883	0.939997	0.999752	-0.0473796	0.618797	0.999622	-0.0720283	0.450387	1	-0.456501	2.39269e-06	2.43324e-05	-0.0246487	0.795706	0.998412	-0.409122
PNEG_00900	0.140365	0.524946	1	0.243803	0.267629	1	0.154656	0.482326	1	0.103438	0.636569	1	0.014291	0.947998	1	-0.0891469	0.682934	1	0.332721	0.122337	0.590166	0.174533	0.415561	0.963459	0.0775428	0.718558	0.911892	-0.158188	0.457807	1	-0.255178	0.232775	0.989742	-0.0969904	0.64866	0.999752	0.175632	0.404462	0.999622	0.123025	0.559938	1	0.605934	0.00393473	0.0135291	-0.0526062	0.802204	0.998412	0.430302
PNEG_00901	-0.0180661	0.903233	1	-0.0317346	0.830813	1	0.0212478	0.886091	1	-0.0136685	0.926679	1	0.0393138	0.790972	1	0.0529824	0.720821	1	0.0133203	0.928045	0.977009	-0.0204046	0.88956	0.992966	-0.139314	0.34418	0.734467	-0.0337249	0.818548	1	-0.152634	0.300227	0.989742	-0.118909	0.417861	0.999752	0.04717	0.746479	0.999622	-0.00967937	0.947163	1	0.463132	0.00148166	0.00607515	-0.0568494	0.696646	0.998412	0.415962
PNEG_00902	-0.0575686	0.697521	1	-0.082778	0.575885	1	-0.00659928	0.96421	1	-0.0252094	0.864977	1	0.0509693	0.729418	1	0.0761787	0.604818	1	-0.550608	0.000286335	0.317775	-0.388877	0.00809564	0.942219	-0.375134	0.0109806	0.267438	0.161732	0.286931	1	0.175474	0.249879	0.989742	0.0137426	0.925811	0.999752	-0.123093	0.396556	0.999622	-0.021963	0.879642	1	-0.665825	1.11058e-05	9.19101e-05	0.10113	0.484894	0.998412	-0.542732
PNEG_00903	-0.062129	0.741147	1	-0.0747845	0.690637	1	-0.160709	0.392836	1	-0.0126555	0.946369	1	-0.0985797	0.600626	1	-0.0859242	0.647875	1	-0.393464	0.036084	0.507886	-0.196944	0.286471	0.949386	-0.303123	0.102575	0.523045	0.196519	0.293417	1	0.0903408	0.630746	0.989742	-0.106178	0.565999	0.999752	0.144626	0.431377	0.999622	-0.0112908	0.951249	1	-0.277643	0.136818	0.231677	-0.155917	0.395529	0.998412	-0.42227
PNEG_00904	-0.0417959	0.575462	1	-0.0682118	0.360484	1	0.0458349	0.537223	1	-0.0264159	0.72341	1	0.0876308	0.238435	1	0.114047	0.124765	1	-0.0469169	0.533103	0.840976	-0.0305402	0.681601	0.974707	-0.152968	0.041009	0.407015	0.0163766	0.826356	1	-0.106051	0.157745	0.989742	-0.122427	0.0990877	0.999752	-0.0252638	0.736684	0.999622	-0.0576811	0.44405	1	-0.250554	0.00100989	0.00449393	-0.0324173	0.665897	0.998412	-0.22529
PNEG_00905	-0.0410888	0.848004	1	-0.103642	0.629175	1	-0.177258	0.409492	1	-0.0625537	0.771	1	-0.136169	0.526882	1	-0.0736152	0.732586	1	-0.30764	0.153488	0.612027	-0.268049	0.200124	0.942219	-0.23178	0.269711	0.681212	0.0395909	0.853374	1	0.0758592	0.72419	0.989742	0.0362683	0.862001	0.999752	0.0828883	0.687537	0.999622	-0.131693	0.529204	1	-0.600757	0.0060104	0.0193884	-0.214582	0.299017	0.998412	-0.683645
PNEG_00906	0.20164	0.113809	1	0.142098	0.265408	1	0.0729817	0.56758	1	-0.0595418	0.637441	1	-0.128658	0.30884	1	-0.0691166	0.584815	1	0.203698	0.111853	0.577722	0.089899	0.477562	0.964396	0.00582914	0.963531	0.990617	-0.113799	0.365185	1	-0.197869	0.118033	0.989742	-0.0840699	0.501327	0.999752	-0.00937519	0.939898	0.999622	-0.00092719	0.994065	1	-0.589169	5.01249e-06	4.63519e-05	0.008448	0.945657	0.998412	-0.579793
PNEG_00907	0.0760199	0.555716	1	0.0139387	0.914039	1	0.0576542	0.653756	1	-0.0620811	0.629042	1	-0.0183656	0.885836	1	0.0437155	0.732759	1	0.134814	0.297375	0.711049	-0.0370038	0.77231	0.981394	-0.111703	0.386183	0.758727	-0.171818	0.177196	1	-0.246517	0.0547747	0.989742	-0.0746993	0.555947	0.999752	0.128126	0.304837	0.999622	-0.0551503	0.662065	1	-0.528362	5.13779e-05	0.000351636	-0.183276	0.141608	0.998412	-0.656488
PNEG_00908	0.134986	0.177575	1	0.128267	0.199433	1	0.164414	0.0988261	1	-0.00671823	0.946052	1	0.0294281	0.766116	1	0.0361464	0.714399	1	0.0579053	0.566567	0.853577	0.0869347	0.380957	0.96051	0.0492539	0.621457	0.873583	0.0290294	0.769782	1	-0.00865148	0.93086	0.998508	-0.0376808	0.700255	0.999752	0.0621953	0.524693	0.999622	0.0334921	0.7329	1	-0.0424388	0.668298	0.762317	-0.0287032	0.768054	0.998412	-0.104634
PNEG_00909	0.0105805	0.878126	1	-0.00748302	0.913567	1	-0.0181634	0.79195	1	-0.0180635	0.793144	1	-0.0287439	0.676102	1	-0.0106804	0.876534	1	0.0360629	0.601048	0.869942	-0.00531469	0.937968	0.995829	-0.0522097	0.446311	0.79374	-0.0413776	0.544755	1	-0.0882725	0.19807	0.989742	-0.046895	0.489808	0.999752	-0.0500131	0.463725	0.999622	-0.0372457	0.585919	1	-0.0990159	0.150044	0.247665	0.0127674	0.851437	0.998412	-0.0490028
PNEG_00910	0.00299933	0.980531	1	-0.000999356	0.993512	1	-0.0574245	0.640306	1	-0.00399869	0.974041	1	-0.0604238	0.622927	1	-0.0564251	0.64607	1	0.0662087	0.590852	0.866596	0.0831305	0.499072	0.967736	0.0417357	0.734459	0.917989	0.0169218	0.890554	1	-0.024473	0.842332	0.997352	-0.0413948	0.736176	0.999752	0.0637654	0.604313	0.999622	0.000884604	0.994267	1	-0.428396	0.000518762	0.00251636	-0.0628808	0.609228	0.998412	-0.492161
PNEG_00911	-0.0391871	0.740942	1	0.00387836	0.973754	1	-0.100299	0.396362	1	0.0430654	0.715201	1	-0.0611121	0.605759	1	-0.104178	0.37631	1	0.004233	0.971683	0.991564	0.0348849	0.763746	0.979706	0.0226618	0.846117	0.956665	0.0306519	0.792363	1	0.0184288	0.874991	0.997388	-0.0122231	0.914538	0.999752	0.211469	0.0533158	0.999622	-0.00263536	0.981027	1	-0.122948	0.274073	0.395394	-0.214105	0.04946	0.998412	-0.334417
PNEG_00912	-0.116546	0.458031	1	-0.0720349	0.64496	1	0.0774569	0.616931	1	0.0445108	0.776944	1	0.194003	0.212577	1	0.149492	0.334546	1	-0.132669	0.400269	0.778902	-0.0495978	0.74733	0.979706	0.0639244	0.677902	0.895981	0.0830708	0.593151	1	0.196593	0.205971	0.989742	0.113522	0.454007	0.999752	0.107302	0.470277	0.999622	0.136513	0.359085	1	0.498385	0.000750329	0.00350348	0.0292113	0.842898	0.998412	0.391083
PNEG_00913	0.0780064	0.472605	1	0.11515	0.2882	1	0.0389289	0.719677	1	0.0371439	0.731362	1	-0.0390774	0.718086	1	-0.0762213	0.480566	1	0.111622	0.311015	0.717002	0.130343	0.232291	0.942219	0.0963302	0.378759	0.754584	0.0187204	0.863565	1	-0.0152921	0.888696	0.997388	-0.0340125	0.753251	0.999752	-0.00863138	0.936145	0.999622	0.079559	0.460146	1	-0.021085	0.845573	0.89584	0.0881904	0.411555	0.998412	-0.0124536
PNEG_00914	0.114745	0.392744	1	0.10448	0.43618	1	0.0866205	0.518328	1	-0.0102646	0.938881	1	-0.0281243	0.833507	1	-0.0178596	0.893746	1	0.285391	0.0361211	0.507886	0.263117	0.0517371	0.942219	0.286547	0.0343845	0.388039	-0.0222733	0.868523	1	0.00115693	0.993149	1	0.0234302	0.860996	0.999752	0.0264348	0.843331	0.999622	0.0427691	0.749386	1	0.312108	0.0195216	0.0497015	0.0163343	0.902604	0.998412	0.285673
PNEG_00915	-0.119149	0.308147	1	-0.0719931	0.536449	1	-0.0507105	0.662291	1	0.0471561	0.686798	1	0.0684386	0.557254	1	0.0212825	0.854612	1	-0.00598008	0.959785	0.988798	0.0322538	0.781701	0.983905	0.0724081	0.534877	0.834403	0.0382339	0.743216	1	0.0783882	0.502835	0.989742	0.0401543	0.726416	0.999752	0.262013	0.0215134	0.999622	0.205433	0.0726718	1	0.671442	3.19881e-09	7.38188e-08	-0.0565806	0.615838	0.998412	0.409428
PNEG_00916	0.0498407	0.677887	1	-0.0574852	0.632226	1	-0.0569062	0.635373	1	-0.107326	0.371063	1	-0.106747	0.373243	1	0.000578946	0.996151	1	0.0461707	0.704214	0.904754	-0.0125023	0.91761	0.993411	0.0675487	0.576428	0.852564	-0.058673	0.627377	1	0.021378	0.859685	0.997388	0.080051	0.505319	0.999752	0.0593504	0.620715	0.999622	0.054691	0.648797	1	-0.0257506	0.830839	0.885915	-0.00465935	0.968944	0.998412	-0.085101
PNEG_00917	-0.00645534	0.972956	1	-0.0758803	0.690409	1	-0.0585162	0.758382	1	-0.0694249	0.715487	1	-0.0520608	0.78429	1	0.0173641	0.92729	1	-0.269982	0.152168	0.612027	-0.213313	0.254098	0.949386	-0.102512	0.583658	0.854259	0.056669	0.763243	1	0.16747	0.37338	0.989742	0.110801	0.552714	0.999752	0.0184686	0.920264	0.999622	-0.0633636	0.731722	1	-0.00184401	0.992048	0.99738	-0.0818322	0.657309	0.998412	-0.0203126
PNEG_00918	0.163071	0.190293	1	0.160381	0.196596	1	0.120191	0.332811	1	-0.0026904	0.982507	1	-0.0428798	0.726545	1	-0.0401894	0.742439	1	0.00774658	0.950944	0.986794	-0.112864	0.36065	0.951165	-0.0274471	0.824252	0.949538	-0.120611	0.330095	1	-0.0351937	0.776486	0.989742	0.085417	0.481951	0.999752	0.0759717	0.514448	0.999622	0.0261468	0.823504	1	0.0607002	0.606892	0.713991	-0.049825	0.667154	0.998412	-0.0152716
PNEG_00919	0.0992562	0.454925	1	0.182863	0.164327	1	0.0931143	0.480126	1	0.0836071	0.520408	1	-0.00614195	0.962452	1	-0.089749	0.486944	1	0.170757	0.207686	0.66216	0.201175	0.123836	0.942219	0.01648	0.901661	0.975097	0.0304178	0.813894	1	-0.154277	0.242101	0.989742	-0.184695	0.14572	0.999752	0.060781	0.622318	0.999622	-0.0789271	0.528698	1	-0.157961	0.21639	0.330087	-0.139708	0.257126	0.998412	-0.218742
PNEG_00920	-0.054949	0.801365	1	0.0292278	0.892809	1	-0.151467	0.487982	1	0.0841769	0.698522	1	-0.0965181	0.659166	1	-0.180695	0.405711	1	0.33653	0.107397	0.572683	0.0798342	0.700718	0.976754	-0.0455349	0.827999	0.949903	-0.256696	0.210557	1	-0.382065	0.0648221	0.989742	-0.125369	0.54199	0.999752	0.101107	0.615266	0.999622	0.0149495	0.94108	1	-0.390098	0.0594714	0.11916	-0.0861575	0.667337	0.998412	-0.491205
PNEG_00921	0.0108461	0.888131	1	-0.000196017	0.997968	1	0.00431538	0.955148	1	-0.0110421	0.885722	1	-0.00653072	0.932052	1	0.0045114	0.952945	1	0.0587534	0.44422	0.80165	0.0483872	0.520266	0.969302	-0.0307395	0.685409	0.897994	-0.0103663	0.890397	1	-0.089493	0.238046	0.989742	-0.0791267	0.286867	0.999752	0.00371562	0.959114	0.999622	-0.0711008	0.329507	1	0.0806764	0.268647	0.389187	-0.0748164	0.301654	0.998412	0.0769608
PNEG_00922	0.0353709	0.707736	1	0.0725556	0.440608	1	-0.0124576	0.894772	1	0.0371847	0.692123	1	-0.0478286	0.610905	1	-0.0850133	0.36447	1	0.125383	0.190255	0.640766	0.0946654	0.316341	0.949386	0.0847052	0.371697	0.749642	-0.0307171	0.744339	1	-0.0406774	0.667001	0.989742	-0.00996022	0.914961	0.999752	0.0998049	0.286471	0.999622	0.0821106	0.381926	1	-0.229275	0.0164099	0.043184	-0.0176943	0.849272	0.998412	-0.32908
PNEG_00923	0.00375539	0.981487	1	0.0588663	0.713236	1	0.0280592	0.860622	1	0.0551109	0.73	1	0.0243038	0.878752	1	-0.0308071	0.845046	1	0.193836	0.234615	0.684952	0.152434	0.330691	0.949386	0.0679109	0.669685	0.892583	-0.0414025	0.788048	1	-0.125925	0.421132	0.989742	-0.0845227	0.572793	0.999752	-0.218933	0.14671	0.999622	-0.0429819	0.773527	1	-0.32241	0.0399245	0.0869498	0.175951	0.241128	0.998412	-0.103477
PNEG_00925	0.0705884	0.715469	1	0.0881741	0.648689	1	-0.00220816	0.9909	1	0.0175857	0.927545	1	-0.0727966	0.706687	1	-0.0903822	0.640162	1	0.154879	0.42676	0.792142	0.203338	0.294737	0.949386	0.271625	0.161768	0.585291	0.0484584	0.80259	1	0.116746	0.547129	0.989742	0.0682875	0.723596	0.999752	-0.121038	0.531467	0.999622	-0.062331	0.747303	1	-0.177787	0.359295	0.484805	0.0587074	0.761458	0.998412	-0.0567482
PNEG_00926	-0.0958786	0.452363	1	0.0158269	0.900358	1	-0.0278576	0.825478	1	0.111706	0.379079	1	0.068021	0.592028	1	-0.0436845	0.728277	1	-0.019641	0.877932	0.958897	-0.0884857	0.480005	0.964396	-0.167472	0.185541	0.612009	-0.0688447	0.584338	1	-0.147831	0.244632	0.989742	-0.078986	0.525618	0.999752	-0.0573431	0.641117	0.999622	-0.135201	0.275627	1	-0.0717915	0.564814	0.678229	-0.0778581	0.527878	0.998412	-0.0144484
PNEG_00927	-0.0367447	0.840823	1	-0.106988	0.55938	1	-0.0618783	0.734023	1	-0.0702432	0.701821	1	-0.0251336	0.89035	1	0.0451097	0.804907	1	-0.308431	0.0895345	0.542632	-0.412017	0.0204802	0.942219	-0.455064	0.0111798	0.267438	-0.103586	0.569151	1	-0.146633	0.424227	0.989742	-0.0430471	0.810645	0.999752	0.118867	0.489551	0.999622	-0.0838825	0.630555	1	-0.606883	0.000879942	0.00402004	-0.202749	0.238443	0.998412	-0.72575
PNEG_00928	-0.127129	0.5987	1	0.0675082	0.776456	1	0.213423	0.363743	1	0.194637	0.416486	1	0.340552	0.150379	1	0.145915	0.530984	1	-0.152913	0.510347	0.828961	0.0789594	0.72474	0.979205	0.110961	0.621848	0.873791	0.231873	0.307376	1	0.263874	0.246893	0.989742	0.0320017	0.884174	0.999752	0.268549	0.224254	0.999622	0.181695	0.414228	1	0.814711	0.000191313	0.00109845	-0.0868542	0.690289	0.998412	0.546162
PNEG_00929	0.0349659	0.921383	1	-0.270843	0.455338	1	-0.180042	0.615006	1	-0.305808	0.397071	1	-0.215008	0.546177	1	0.0908004	0.803394	1	0.648131	0.0650275	0.508979	-0.0245608	0.945145	0.995829	0.105701	0.766621	0.932766	-0.672692	0.0474669	1	-0.54243	0.10907	0.989742	0.130262	0.70527	0.999752	0.363779	0.32168	0.999622	0.322174	0.384404	1	-0.605645	0.145571	0.242955	-0.0416058	0.906058	0.998412	-0.969424
PNEG_00930	-0.0441419	0.648239	1	-0.0604835	0.531353	1	-0.0469838	0.625746	1	-0.0163416	0.865861	1	-0.0028419	0.976493	1	0.0134997	0.888535	1	0.0441976	0.65442	0.893577	0.101697	0.29247	0.949386	-0.0160756	0.869044	0.964117	0.0574991	0.55185	1	-0.0602731	0.536609	0.989742	-0.117772	0.216905	0.999752	0.00901504	0.925043	0.999622	0.053312	0.578474	1	-0.481594	1.30535e-06	1.45464e-05	0.044297	0.641785	0.998412	-0.490609
PNEG_00931	-0.0816901	0.550893	1	-0.123674	0.36652	1	0.0132694	0.921602	1	-0.0419839	0.760368	1	0.0949595	0.483537	1	0.136943	0.312274	1	0.101038	0.47982	0.81249	0.239013	0.0802912	0.942219	0.0211822	0.87953	0.969179	0.137975	0.310229	1	-0.079856	0.565865	0.989742	-0.217831	0.100333	0.999752	-0.0505111	0.706766	0.999622	0.114191	0.391891	1	-0.127202	0.356534	0.481998	0.164702	0.212454	0.998412	-0.0766909
PNEG_00932	-0.169454	0.120292	1	0.0725516	0.495653	1	0.0211	0.842905	1	0.242006	0.0249032	1	0.190554	0.077351	1	-0.0514516	0.624991	1	0.0350209	0.739074	0.916172	0.0874145	0.389435	0.96051	0.0700548	0.493563	0.817561	0.0523936	0.606461	1	0.0350339	0.732407	0.989742	-0.0173597	0.860512	0.999752	0.126239	0.200194	0.999622	0.112138	0.25779	1	0.467556	1.81693e-06	1.93519e-05	-0.014101	0.884636	0.998412	0.341316
PNEG_00933	-0.127016	0.437072	1	0.011467	0.943473	1	0.0242538	0.880367	1	0.138483	0.394852	1	0.15127	0.350989	1	0.0127869	0.936485	1	-0.222601	0.162991	0.618301	-0.18477	0.235785	0.942219	0.02084	0.89318	0.973102	0.0378311	0.810989	1	0.243441	0.122306	0.989742	0.20561	0.181229	0.999752	0.118895	0.435576	0.999622	0.0884359	0.563575	1	-0.151004	0.332741	0.458251	-0.030459	0.840506	0.998412	-0.269899
PNEG_00934	0.0465854	0.743629	1	-0.00247218	0.986157	1	0.00683986	0.961574	1	-0.0490576	0.729579	1	-0.0397456	0.778645	1	0.00931203	0.947508	1	0.160832	0.260219	0.693035	0.0567188	0.686255	0.974707	0.0344595	0.807316	0.942087	-0.104113	0.45529	1	-0.126372	0.367831	0.989742	-0.0222593	0.871716	0.999752	-0.0178596	0.895181	0.999622	0.0453565	0.738084	1	-0.301499	0.0304942	0.0707796	0.0632161	0.638842	0.998412	-0.283639
PNEG_00935	0.0485798	0.750972	1	0.156073	0.305743	1	0.010417	0.945645	1	0.107494	0.479625	1	-0.0381629	0.802358	1	-0.145656	0.337223	1	0.113882	0.464247	0.806141	0.148325	0.33376	0.949386	0.31206	0.0417131	0.407015	0.0344432	0.821993	1	0.198178	0.194875	0.989742	0.163735	0.277241	0.999752	0.115875	0.441102	0.999622	0.168116	0.264018	1	0.2175	0.149505	0.247228	0.0522411	0.726603	0.998412	0.101625
PNEG_00936	-0.053038	0.64971	1	-0.0750815	0.519543	1	-0.0500774	0.665514	1	-0.0220436	0.850411	1	0.00296053	0.979664	1	0.0250041	0.829249	1	-0.11822	0.313841	0.717002	0.046826	0.6761	0.974707	-0.0335381	0.767487	0.932766	0.165046	0.147036	1	0.0846823	0.462096	0.989742	-0.0803641	0.464011	0.999752	0.153506	0.15407	0.999622	0.161386	0.135633	1	-0.105764	0.342787	0.469392	0.00788019	0.94065	0.998412	-0.259271
PNEG_00937	-0.219898	0.158773	1	-0.129098	0.404232	1	-0.0921265	0.549663	1	0.0908005	0.56206	1	0.127772	0.412254	1	0.0369715	0.810951	1	-0.079893	0.605438	0.871375	-0.0453608	0.763863	0.979706	-0.0391109	0.796527	0.938624	0.0345322	0.820468	1	0.0407821	0.789609	0.991476	0.00624991	0.966574	0.999752	0.155143	0.281247	0.999622	0.0687645	0.63494	1	0.0380407	0.794342	0.859781	-0.086378	0.54604	0.998412	-0.117102
PNEG_00938	-0.133639	0.346834	1	-0.115195	0.41499	1	0.0311081	0.823039	1	0.0184443	0.897116	1	0.164747	0.240777	1	0.146303	0.294968	1	-0.141904	0.340863	0.738588	-0.195449	0.17435	0.942219	0.0283058	0.842593	0.95478	-0.0535448	0.714884	1	0.17021	0.241283	0.989742	0.223755	0.11004	0.999752	0.0948401	0.494334	0.999622	0.011717	0.933497	1	-0.405591	0.0061669	0.0198576	-0.0831231	0.545757	0.998412	-0.500431
PNEG_00939	-0.0205542	0.848547	1	0.00598767	0.955532	1	0.0177981	0.868095	1	0.0265418	0.804788	1	0.0383522	0.720459	1	0.0118104	0.91205	1	0.0607787	0.573278	0.857773	0.0178669	0.867045	0.992601	0.0339571	0.750959	0.92535	-0.0429118	0.687519	1	-0.0268216	0.801991	0.993638	0.0160902	0.879076	0.999752	0.0816598	0.444124	0.999622	0.107646	0.313783	1	0.173121	0.106135	0.191138	0.0259864	0.806487	0.998412	0.0914614
PNEG_00940	-0.076075	0.492514	1	-0.180302	0.104993	1	-0.0165778	0.880126	1	-0.104227	0.350166	1	0.0594972	0.589497	1	0.163724	0.13895	1	-0.198421	0.0692855	0.510015	-0.232969	0.0296737	0.942219	-0.271932	0.0116845	0.269642	-0.034548	0.750261	1	-0.0735113	0.50097	0.989742	-0.0389633	0.716124	0.999752	0.0358073	0.728767	0.999622	-0.169244	0.104791	1	0.181189	0.0802272	0.151091	-0.205051	0.0478001	0.998412	0.145382
PNEG_00941	-0.082432	0.506648	1	-0.00791838	0.949055	1	-0.120966	0.329409	1	0.0745136	0.548034	1	-0.0385339	0.756251	1	-0.113047	0.361706	1	0.0661538	0.593267	0.868731	0.0484192	0.694585	0.975613	-0.0321377	0.794803	0.938532	-0.0177345	0.885625	1	-0.0982915	0.426263	0.989742	-0.0805569	0.512512	0.999752	-0.0417165	0.73445	0.999622	-0.016224	0.895101	1	0.0674755	0.5837	0.693276	0.0254925	0.835671	0.998412	0.109192
PNEG_00942	-0.154697	0.476008	1	-0.0300548	0.889848	1	-0.110491	0.610652	1	0.124642	0.565776	1	0.044206	0.83861	1	-0.0804363	0.71089	1	-0.023781	0.912709	0.971828	0.0663258	0.759718	0.979706	0.103486	0.633232	0.879367	0.0901069	0.677785	1	0.127267	0.557336	0.989742	0.0371597	0.86391	0.999752	-0.214442	0.322823	0.999622	0.0557433	0.797148	1	0.235389	0.277729	0.398972	0.270185	0.212837	0.998412	0.449831
PNEG_00943	-0.0216856	0.88173	1	0.0415506	0.775269	1	-0.0690558	0.635421	1	0.0632362	0.663956	1	-0.0473702	0.745027	1	-0.110606	0.446977	1	0.0774475	0.594505	0.868731	0.0529055	0.714904	0.979205	0.180191	0.213402	0.644502	-0.024542	0.865396	1	0.102743	0.47787	0.989742	0.127285	0.377087	0.999752	-0.0541491	0.70736	0.999622	0.0171479	0.905375	1	0.339369	0.0184434	0.0473582	0.071297	0.620735	0.998412	0.393518
PNEG_00944	-0.391272	0.0313896	1	-0.223372	0.214267	1	0.0174197	0.921851	1	0.1679	0.359111	1	0.408692	0.0238182	1	0.240792	0.178252	1	-0.115865	0.518317	0.834038	-0.15818	0.370255	0.956867	-0.421472	0.0187093	0.320731	-0.0423148	0.811973	1	-0.305607	0.0905656	0.989742	-0.263292	0.138562	0.999752	-0.0988018	0.576578	0.999622	-0.135983	0.444313	1	-0.554728	0.00244326	0.0090491	-0.0371811	0.833912	0.998412	-0.455926
PNEG_00945	0.0363707	0.815065	1	-0.062129	0.689603	1	-0.0595748	0.701622	1	-0.0984997	0.526442	1	-0.0959455	0.537053	1	0.00255418	0.986894	1	-0.0269491	0.862872	0.955797	-0.0704941	0.650498	0.974707	-0.227194	0.145052	0.568398	-0.043545	0.779721	1	-0.200245	0.199304	0.989742	-0.1567	0.313821	0.999752	-0.0300082	0.846977	0.999622	-0.114528	0.461967	1	-0.303389	0.0520321	0.106915	-0.0845196	0.586864	0.998412	-0.273381
PNEG_00946	0.0395581	0.700559	1	-0.0131942	0.897971	1	0.00819916	0.936288	1	-0.0527523	0.607255	1	-0.0313589	0.759201	1	0.0213934	0.834412	1	-0.0613672	0.555535	0.851577	-0.0310002	0.761386	0.979706	0.00452389	0.964751	0.990617	0.0303669	0.767363	1	0.0658911	0.522068	0.989742	0.0355241	0.72476	0.999752	-0.026309	0.793762	0.999622	-0.0984235	0.330831	1	0.223808	0.0260583	0.0626226	-0.0721145	0.473862	0.998412	0.250117
PNEG_00947	0.0800854	0.637021	1	0.0712669	0.67446	1	0.0702003	0.678936	1	-0.00881848	0.958516	1	-0.00988513	0.953485	1	-0.00106665	0.994976	1	-0.055297	0.744796	0.917021	-0.0351908	0.835357	0.991206	0.0947912	0.575554	0.851622	0.0201062	0.905562	1	0.150088	0.375781	0.989742	0.129982	0.441543	0.999752	-0.189345	0.260835	0.999622	-0.103226	0.539854	1	0.755201	6.81477e-06	6.04265e-05	0.0861187	0.609107	0.998412	0.944546
PNEG_00948	0.0601562	0.604007	1	0.0147841	0.898573	1	0.0362262	0.754184	1	-0.0453721	0.694844	1	-0.0239301	0.835673	1	0.021442	0.852551	1	-0.118189	0.315717	0.718102	-0.08448	0.465841	0.963459	-0.104053	0.371093	0.749642	0.033709	0.7726	1	0.0141361	0.903945	0.997388	-0.0195729	0.865051	0.999752	-0.0253647	0.823781	0.999622	-0.0408556	0.720581	1	-0.289695	0.0124071	0.0347592	-0.0154909	0.891675	0.998412	-0.26433
PNEG_00949	-0.0549844	0.721092	1	0.000233274	0.998788	1	0.0928874	0.543777	1	0.0552177	0.719484	1	0.147872	0.334322	1	0.0926542	0.544068	1	-0.239523	0.123261	0.591905	-0.0548645	0.719495	0.979205	-0.109151	0.476716	0.811798	0.184658	0.231073	1	0.130371	0.399697	0.989742	-0.0542868	0.72125	0.999752	0.0753754	0.619936	0.999622	-0.0157363	0.917867	1	0.173932	0.253931	0.373018	-0.0911117	0.548148	0.998412	0.0985571
PNEG_00950	-0.00136281	0.991314	1	-0.0819429	0.512958	1	-0.0363032	0.771603	1	-0.0805801	0.519894	1	-0.0349404	0.779901	1	0.0456397	0.71524	1	-0.135598	0.27937	0.703801	-0.145262	0.243763	0.943968	-0.0132432	0.91535	0.977554	-0.00966453	0.938366	1	0.122354	0.327501	0.989742	0.132019	0.287901	0.999752	0.0240131	0.845769	0.999622	0.00215171	0.986108	1	0.047936	0.698419	0.786705	-0.0218614	0.859309	0.998412	0.0239229
PNEG_00951	0.0689657	0.561562	1	0.0909009	0.443158	1	0.0393096	0.740156	1	0.0219352	0.852744	1	-0.0296561	0.801839	1	-0.0515913	0.66169	1	-0.0496138	0.678439	0.896147	0.0202205	0.863679	0.992601	-0.0422189	0.721333	0.912118	0.0698342	0.554707	1	0.00739488	0.950372	0.998781	-0.0624394	0.593259	0.999752	-0.0857654	0.460228	0.999622	-0.0844248	0.468224	1	-0.573195	1.48349e-06	1.63086e-05	0.00134054	0.990791	0.998412	-0.48743
PNEG_00952	0.0396747	0.734825	1	0.00356364	0.975724	1	-0.00400802	0.972669	1	-0.036111	0.757492	1	-0.0436827	0.708473	1	-0.00757166	0.948313	1	0.119077	0.311794	0.717002	-0.0176176	0.88031	0.992933	0.0324416	0.781841	0.935566	-0.136694	0.24186	1	-0.0866351	0.458813	0.989742	0.0500592	0.666659	0.999752	-0.0621813	0.591147	0.999622	0.0204337	0.85987	1	0.108157	0.350677	0.477654	0.082615	0.474509	0.998412	0.170338
PNEG_00953	-0.0266446	0.77961	1	0.0796343	0.400888	1	-0.0152792	0.872103	1	0.106279	0.262372	1	0.0113654	0.904706	1	-0.0949135	0.31527	1	0.143499	0.1314	0.600597	0.051952	0.581751	0.974118	0.0606752	0.52105	0.825911	-0.0915466	0.330351	1	-0.0828233	0.379692	0.989742	0.00872327	0.925644	0.999752	-0.0364536	0.697167	0.999622	0.016472	0.860503	1	0.414752	8.58865e-06	7.25802e-05	0.0529255	0.571093	0.998412	0.451206
PNEG_00954	-0.148715	0.191118	1	-0.0633936	0.575835	1	0.00566268	0.960005	1	0.085321	0.453243	1	0.154377	0.1733	1	0.0690563	0.540839	1	-0.09352	0.410511	0.784874	0.0361192	0.747099	0.979706	0.170344	0.128118	0.548634	0.129639	0.249193	1	0.263864	0.0189484	0.889085	0.134225	0.225759	0.999752	-0.0143078	0.896877	0.999622	0.049802	0.651983	1	0.582175	1.10437e-07	1.61615e-06	0.0641098	0.560304	0.998412	0.596483
PNEG_00955	-0.219217	0.115849	1	-0.30817	0.0272558	1	-0.116201	0.402109	1	-0.0889526	0.526066	1	0.103016	0.459943	1	0.191969	0.169024	1	-0.441393	0.00155618	0.385013	-0.248754	0.0702356	0.942219	-0.322256	0.0194932	0.322947	0.19264	0.16632	1	0.119138	0.393837	0.989742	-0.0735019	0.593286	0.999752	0.0673223	0.623452	0.999622	0.0354607	0.79637	1	-0.275046	0.0477526	0.0999473	-0.0318616	0.815802	0.998412	-0.342368
PNEG_00956	-0.136255	0.67707	1	-0.151277	0.643805	1	0.00193079	0.995291	1	-0.0150223	0.963378	1	0.138185	0.672746	1	0.153208	0.639567	1	-0.15351	0.638871	0.887074	-0.132498	0.68541	0.974707	-0.15321	0.639499	0.880725	0.0210112	0.948783	1	0.000299651	0.999269	1	-0.0207115	0.949509	0.999752	-0.126918	0.697954	0.999622	-0.0399686	0.902729	1	0.657134	0.0444793	0.0945809	0.086949	0.790338	0.998412	0.784052
PNEG_00957	-0.0957359	0.742003	1	-0.00726884	0.980047	1	0.0816267	0.77869	1	0.0884671	0.760912	1	0.177363	0.541596	1	0.0888956	0.759507	1	-0.139716	0.630652	0.884511	-0.0820333	0.777308	0.98302	0.143922	0.619624	0.873308	0.0576827	0.842491	1	0.283638	0.328351	0.989742	0.225955	0.435325	0.999752	-0.210623	0.465808	0.999622	-0.106753	0.711626	1	0.840326	0.0035675	0.0124655	0.103869	0.719114	0.998412	1.05095
PNEG_00958	0.0408842	0.755442	1	0.0657104	0.616002	1	0.0801316	0.540128	1	0.0248262	0.849479	1	0.0392474	0.763772	1	0.0144212	0.911908	1	0.122337	0.354224	0.749549	0.121307	0.353405	0.949584	0.125817	0.336934	0.728738	-0.00102958	0.993702	1	0.00348077	0.978762	0.999583	0.00451035	0.972196	0.999752	-0.0920945	0.471841	0.999622	-0.0194331	0.87934	1	0.173855	0.174088	0.278294	0.0726614	0.569789	0.998412	0.265949
PNEG_00959	-0.0214284	0.839898	1	0.0470014	0.656368	1	0.00833739	0.937061	1	0.0684299	0.517173	1	0.0297658	0.778032	1	-0.038664	0.713126	1	0.0326273	0.757464	0.920227	-0.061172	0.558435	0.972967	-0.0155025	0.882332	0.97058	-0.0937993	0.369886	1	-0.0481298	0.646071	0.989742	0.0456695	0.659587	0.999752	-0.198648	0.0523413	0.999622	-0.142097	0.165395	1	0.306636	0.00256238	0.00935556	0.0565506	0.581301	0.998412	0.505283
PNEG_00960	-0.0973176	0.188072	1	-0.0159102	0.82831	1	0.00921801	0.899555	1	0.0814074	0.269472	1	0.106536	0.146592	1	0.0251282	0.730019	1	-0.0276347	0.710314	0.907238	-0.0498043	0.493	0.967736	-0.114577	0.118051	0.540368	-0.0221696	0.761453	1	-0.086942	0.238012	0.989742	-0.0647724	0.367747	0.999752	0.0758247	0.292342	0.999622	0.0286378	0.692768	1	-0.328572	1.16184e-05	9.57118e-05	-0.047187	0.509404	0.998412	-0.404397
PNEG_00961	0.0519668	0.691848	1	0.0552295	0.672859	1	-6.15209e-05	0.999625	1	0.00326272	0.980027	1	-0.0520283	0.689762	1	-0.055291	0.670673	1	0.0583633	0.659595	0.894016	0.00389237	0.976143	0.997761	0.0128008	0.921987	0.979853	-0.0544709	0.675457	1	-0.0455625	0.727301	0.989742	0.00890839	0.944636	0.999752	0.0477179	0.708982	0.999622	0.034328	0.789108	1	0.487697	0.000120425	0.000739812	-0.0133899	0.916129	0.998412	0.439979
PNEG_00962	0.0105723	0.926444	1	-0.0033291	0.976795	1	-0.0725826	0.526086	1	-0.0139014	0.903277	1	-0.0831549	0.467405	1	-0.0692535	0.544797	1	0.143356	0.21535	0.669617	0.174456	0.128543	0.942219	0.292915	0.0107071	0.267438	0.0310995	0.786011	1	0.149558	0.191642	0.989742	0.118459	0.297092	0.999752	-0.0341496	0.764526	0.999622	0.0913378	0.422682	1	0.739843	6.23317e-11	2.41284e-09	0.125487	0.269633	0.998412	0.773993
PNEG_00963	0.108067	0.225572	1	0.171603	0.0526592	1	0.0289823	0.74489	1	0.0635356	0.469043	1	-0.0790847	0.370271	1	-0.14262	0.103685	1	0.0952256	0.282062	0.707096	0.0922081	0.285268	0.949386	0.0176431	0.839531	0.953839	-0.00301751	0.972016	1	-0.0775825	0.371745	0.989742	-0.074565	0.378007	0.999752	0.0301823	0.719064	0.999622	0.0845457	0.314205	1	0.185152	0.0280255	0.0659424	0.0543634	0.512948	0.998412	0.15497
PNEG_00964	0.0432461	0.777462	1	0.0715993	0.639634	1	-0.0318421	0.835118	1	0.0283532	0.852834	1	-0.0750882	0.623373	1	-0.103441	0.498459	1	0.310794	0.0429053	0.507886	0.26044	0.0888973	0.942219	0.299223	0.0507555	0.416218	-0.0503538	0.741596	1	-0.0115715	0.93963	0.998555	0.0387823	0.799086	0.999752	-0.111748	0.464211	0.999622	0.0898068	0.55603	1	0.148507	0.33058	0.455798	0.201555	0.186228	0.998412	0.260255
PNEG_00965	0.0112362	0.912688	1	0.0213512	0.834744	1	-0.0501481	0.62428	1	0.010115	0.921218	1	-0.0613843	0.548547	1	-0.0714993	0.484119	1	0.153209	0.13559	0.604137	0.103927	0.30777	0.949386	-0.0163147	0.873366	0.965638	-0.0492826	0.627776	1	-0.169524	0.0968632	0.989742	-0.120241	0.235429	0.999752	0.0646721	0.524867	0.999622	0.0536192	0.598713	1	0.0954466	0.350004	0.477278	-0.011053	0.913206	0.998412	0.0307745
PNEG_00966	0.00114743	0.988727	1	-0.0354854	0.662071	1	-0.00265469	0.973872	1	-0.0366328	0.651729	1	-0.00380212	0.962571	1	0.0328307	0.685261	1	0.118402	0.148573	0.610574	0.107196	0.187318	0.942219	0.165488	0.0419924	0.407015	-0.0112058	0.890191	1	0.0470863	0.562208	0.989742	0.0582922	0.469397	0.999752	0.037856	0.637342	0.999622	0.0519283	0.518294	1	0.345261	1.67063e-05	0.000132261	0.0140722	0.860562	0.998412	0.307405
[truncated: 2,658 more rows]
[truncated: 41 more columns]
